# Supplementary material for: QTL Mapping of Genome Regions Controlling Manganese Uptake in Lentil Seed
Source: G3 (Bethesda). 2018 Mar 27;8(5):1409–16. doi: 10.1534/g3.118.200259 (PMC5940135; doi:10.1534/g3.118.200259)
Supplement: Supplementary file 1 [file 1409FileS1.xls]

## Sheet: Sheet1
CloneID	Sequence	Chrom_Medicago_v7	Markername	SNP	CallrateSNP	NumofHomozygotes	NumofHeterozygotes	Rowsum	Countrowsums	RatioSNP_REF_Countrowsum	SnpPosition	AvgCountRef
4106243	TGCAGATTCTGCGCAGAAGGCAGTTCCATCTTTTGTCATTTGAACCGAGCAATCTATGATGTCAGTGCC		100008916|F|0		1	0.297872	0.702128	1127.53	687.702	0.639563	12	7.31598
4106243	TGCAGATTCTGCGCAGAAGGCAGTTCCATCTTTTGTCATTTGAACCGAGCAATCTATGATGTCAGTGCC		100008916|F|0	12:G>C	1	0.297872	0.702128	1127.53	439.829	0.639563	12	7.31598
4105967	TGCAGACGGGTAAATGCATGTGATTTGGATGAGGTCGCATCTGCTTTTGGACCCAGGACTAAGCTTGTA		100010097|F|0		1	0.319149	0.680851	1086.91	665.265	0.633805	35	7.07729
4105967	TGCAGACGGGTAAATGCATGTGATTTGGATGAGGTCGCATCTGCTTTTGGACCCAGGACTAAGCTTGTA		100010097|F|0	35:C>T	1	0.319149	0.680851	1086.91	421.648	0.633805	35	7.07729
4105910	TGCAGCCAATCTGAATCTCTTTGCTTGTTTGTGTTGTATGTATCTTACAGATCGGAAGAGCGGTTCAGC		100000476|F|0		1	0.329787	0.670213	7541.86	4865.53	0.526498	43	51.761
4105910	TGCAGCCAATCTGAATCTCTTTGCTTGTTTGTGTTGTATGTATCTTACAGATCGGAAGAGCGGTTCAGC		100000476|F|0	43:C>G	1	0.329787	0.670213	7541.86	2561.69	0.526498	43	51.761
4085843	TGCAGTAAAAAGATGAATATGCTGATTTTCAAGTGTCTTCAGTATACAATCTATTTTTACAGATCGGAA		4085843|F|0		1	0.351064	0.648936	3356.58	1935.98	0.729675	49	20.5956
4085843	TGCAGTAAAAAGATGAATATGCTGATTTTCAAGTGTCTTCAGTATACAATCTATTTTTACAGATCGGAA		4085843|F|0	49:T>G	1	0.351064	0.648936	3356.58	1412.64	0.729675	49	20.5956
4079835	TGCAGATGTCACAGAAATATTCCCCCATACTAATACCACAGTTAGTGCAAACTTGAGCAACCTTCAATA	MtChr2	4079835|F|0		1	0.361702	0.638298	9904.98	4115.6	0.522472	42	43.783
4079835	TGCAGATGTCACAGAAATATTCCCCCATACTAATACCACAGTTAGTGCAAACTTGAGCAACCTTCAATA	MtChr2	4079835|F|0	42:T>C	1	0.361702	0.638298	9904.98	2150.29	0.522472	42	43.783
4080401	TGCAGCAATCCCAAGAGTAGCAACCAAGCCATCAGATTCCTGCAATAAACCACTATTACAGATCGGAAG		4080401|F|0		1	0.361702	0.638298	4078.77	2481.3	0.641744	39	26.3968
4080401	TGCAGCAATCCCAAGAGTAGCAACCAAGCCATCAGATTCCTGCAATAAACCACTATTACAGATCGGAAG		4080401|F|0	39:C>T	1	0.361702	0.638298	4078.77	1592.36	0.641744	39	26.3968
4080789	TGCAGGTATTGGTGTGAAGAAAGCACTAATAGTGTTGGCTATAGTTACAGATCGGAAGAGCGGTTCAGC		4080789|F|0		1	0.361702	0.638298	2454.77	1566.03	0.567513	18	16.6599
4080789	TGCAGGTATTGGTGTGAAGAAAGCACTAATAGTGTTGGCTATAGTTACAGATCGGAAGAGCGGTTCAGC		4080789|F|0	18:G>A	1	0.361702	0.638298	2454.77	888.743	0.567513	18	16.6599
4105872	TGCAGAATGCTTCTTGAAATACTCTTCCTCCCAATGATTACAGATCGGAAGAGCGGTTCAGCAGGAATG		100001304|F|0		1	0.361702	0.638298	5826.4	3681.67	0.573335	6	39.1667
4105872	TGCAGAATGCTTCTTGAAATACTCTTCCTCCCAATGATTACAGATCGGAAGAGCGGTTCAGCAGGAATG		100001304|F|0	6:A>G	1	0.361702	0.638298	5826.4	2110.83	0.573335	6	39.1667
4106009	TGCAGATATCCAAGATCCTAAGTGATCCTTCTAGTAGGTCATCGACACATTTTTCACTGTACTCTTGTG	MtChr4	100009657|F|0		1	0.361702	0.638298	744.954	469.57	0.586458	57	4.99543
4106009	TGCAGATATCCAAGATCCTAAGTGATCCTTCTAGTAGGTCATCGACACATTTTTCACTGTACTCTTGTG	MtChr4	100009657|F|0	57:T>A	1	0.361702	0.638298	744.954	275.383	0.586458	57	4.99543
4106560	TGCAGGTTTCTATAAAAATGCAAATAAAACTGAATAAGTTGAATAATTTTCAATATAGTGGTATTCAGT		100009365|F|0		1	0.37234	0.62766	735.337	500.05	0.470527	29	5.31968
4106560	TGCAGGTTTCTATAAAAATGCAAATAAAACTGAATAAGTTGAATAATTTTCAATATAGTGGTATTCAGT		100009365|F|0	29:C>T	1	0.37234	0.62766	735.337	235.287	0.470527	29	5.31968
4106309	TGCAGATGGTCACTTGGTGTGGGATGGACCAGTGCTTGGATCAGAATAGTAAATGAATGGTTGGCAGTC	MtChr6	100009412|F|0		1	0.382979	0.617021	1373.79	510.604	1.69051	16	8.80352
4106309	TGCAGATGGTCACTTGGTGTGGGATGGACCAGTGCTTGGATCAGAATAGTAAATGAATGGTTGGCAGTC	MtChr6	100009412|F|0	16:G>A	1	0.382979	0.617021	1373.79	863.181	1.69051	16	8.80352
4106328	TGCAGATTGGTGGTCGGTGGGTGTCATACTTTATGAGCTTCTTGTGGGTGTTCCACCTTTTACAGATCG		100006975|F|0		1	0.393617	0.606383	7972.17	5625.1	0.388159	21	59.8415
4106328	TGCAGATTGGTGGTCGGTGGGTGTCATACTTTATGAGCTTCTTGTGGGTGTTCCACCTTTTACAGATCG		100006975|F|0	21:T>G	1	0.393617	0.606383	7972.17	2183.44	0.388159	21	59.8415
4106439	TGCAGCCTGACTGAGAATTTTCTGCTTTTTTTCTTCCTTCCCGTGCAAACAAATATCCCCATCTACACA		100004373|F|0		1	0.393617	0.606383	2919.93	1896.56	0.539598	36	20.1761
4106439	TGCAGCCTGACTGAGAATTTTCTGCTTTTTTTCTTCCTTCCCGTGCAAACAAATATCCCCATCTACACA		100004373|F|0	36:C>A	1	0.393617	0.606383	2919.93	1023.38	0.539598	36	20.1761
4106264	TGCAGGGTACAACAACATCATATTCACAGACAACATGATTATGACCATTGCTAGCCTCAACAATCCTTT	MtChr2	100005145|F|0		1	0.393617	0.606383	2516.1	1542.73	0.630937	23	16.4121
4106264	TGCAGGGTACAACAACATCATATTCACAGACAACATGATTATGACCATTGCTAGCCTCAACAATCCTTT	MtChr2	100005145|F|0	23:T>C	1	0.393617	0.606383	2516.1	973.367	0.630937	23	16.4121
4106360	TGCAGTTCTTGATAATGACAACAACCATAAGGAACTAGTGGGAAGGAATTTGATGCCGTTTCCTAATAT		100000893|F|0		1	0.393617	0.606383	5013.51	4035.8	0.228087	19	42.9341
4106360	TGCAGTTCTTGATAATGACAACAACCATAAGGAACTAGTGGGAAGGAATTTGATGCCGTTTCCTAATAT		100000893|F|0	19:A>G	1	0.393617	0.606383	5013.51	920.514	0.228087	19	42.9341
4106070	TGCAGGAGCTTGATGGTACCAATCCAGGACAGGTTCGTTGTATTCTCTTTTTTACAGCTAGCTAAGGAA		100009999|F|0		1	0.393617	0.606383	725.093	450.337	0.610112	62	4.79082
4106070	TGCAGGAGCTTGATGGTACCAATCCAGGACAGGTTCGTTGTATTCTCTTTTTTACAGCTAGCTAAGGAA		100009999|F|0	62:T>C	1	0.393617	0.606383	725.093	274.756	0.610112	62	4.79082
3658858	TGCAGCCAATGAAAAATAGAAAGAGACAAATTCAAAACCATAGTTTACAGATCGGAAGAGCGGTTCAGC		3658858|F|0		1	0.393617	0.606383	3088.91	1537.78	0.999534	16	16.3594
3658858	TGCAGCCAATGAAAAATAGAAAGAGACAAATTCAAAACCATAGTTTACAGATCGGAAGAGCGGTTCAGC		3658858|F|0	16:T>C	1	0.393617	0.606383	3088.91	1537.06	0.999534	16	16.3594
3640053	TGCAGGGTTTAGAGCTCTTTGAGGATGAGGTAATGTGACTATTGTATAGTTATTTCAGATTCTTTTACG		3640053|F|0		1	0.393617	0.606383	1345.73	879.451	0.530196	68	9.35587
3640053	TGCAGGGTTTAGAGCTCTTTGAGGATGAGGTAATGTGACTATTGTATAGTTATTTCAGATTCTTTTACG		3640053|F|0	68:G>A	1	0.393617	0.606383	1345.73	466.282	0.530196	68	9.35587
4079825	TGCAGACAATCATCACATGCTGAGTATAATGACTCCTTCCGAAGATCATTTTGAGAAGAATTTTCATGA		4079825|F|0		1	0.393617	0.606383	1474.67	1051.69	0.402188	20	11.1882
4079825	TGCAGACAATCATCACATGCTGAGTATAATGACTCCTTCCGAAGATCATTTTGAGAAGAATTTTCATGA		4079825|F|0	20:T>C	1	0.393617	0.606383	1474.67	422.978	0.402188	20	11.1882
4081204	TGCAGTTTACACAATTCTATCACTTGTAACAAACTTTTTCCATGCTGTTTCTTTGTTACAAATGAGTTG		4081204|F|0		1	0.404255	0.595745	5782.05	4402.14	0.282314	25	46.8313
4081204	TGCAGTTTACACAATTCTATCACTTGTAACAAACTTTTTCCATGCTGTTTCTTTGTTACAAATGAGTTG		4081204|F|0	25:G>C	1	0.404255	0.595745	5782.05	1242.78	0.282314	25	46.8313
3659456	TGCAGAGACTTTACAGACCTTGATAGTTACAAATATTCCTATGCTTTGGAAACTTCCTGATGCTTTGAC		3659456|F|0		1	0.404255	0.595745	2932.61	1937.35	0.513723	25	20.6101
3659456	TGCAGAGACTTTACAGACCTTGATAGTTACAAATATTCCTATGCTTTGGAAACTTCCTGATGCTTTGAC		3659456|F|0	25:G>A	1	0.404255	0.595745	2932.61	995.262	0.513723	25	20.6101
3632471	TGCAGTCAAGTTTTACCATTACAAATAGCTTTTAGAAAGAGGTGAAATTTTTGTAGAGAAGTGAGGTCA		3632471|F|0		1	0.404255	0.595745	1695.94	1145.57	0.480428	17	12.1869
3632471	TGCAGTCAAGTTTTACCATTACAAATAGCTTTTAGAAAGAGGTGAAATTTTTGTAGAGAAGTGAGGTCA		3632471|F|0	17:A>G	1	0.404255	0.595745	1695.94	550.365	0.480428	17	12.1869
4105927	TGCAGAACAACTCTCATTCACAATCAACCTCTCTAAATTCCCATCACTCAAAGCTCTTACCAAAGATTG		100007552|F|0		1	0.404255	0.595745	2286.42	829.701	1.75571	38	14.8161
4105927	TGCAGAACAACTCTCATTCACAATCAACCTCTCTAAATTCCCATCACTCAAAGCTCTTACCAAAGATTG		100007552|F|0	38:T>C	1	0.404255	0.595745	2286.42	1456.72	1.75571	38	14.8161
4106267	TGCAGTGGCTGCAAGCCTTATAAAACAAAATAATGTTTTCACTAATAATCTAAACCGAGTCGAAAACAT		100007729|F|0		1	0.414894	0.585106	5641.13	842.67	5.60213	5	15.3213
4106267	TGCAGTGGCTGCAAGCCTTATAAAACAAAATAATGTTTTCACTAATAATCTAAACCGAGTCGAAAACAT		100007729|F|0	5:T>C	1	0.414894	0.585106	5641.13	4720.75	5.60213	5	15.3213
4105760	TGCAGACTGAACTTCTAAATTCATCATGAAAGCAAGAAAACATTGATGTCTTGAAGACAGTACCAGCGT		100006109|F|0		1	0.414894	0.585106	1605.26	1291.37	0.243063	6	13.738
4105760	TGCAGACTGAACTTCTAAATTCATCATGAAAGCAAGAAAACATTGATGTCTTGAAGACAGTACCAGCGT		100006109|F|0	6:C>T	1	0.414894	0.585106	1605.26	313.885	0.243063	6	13.738
4106282	TGCAGGAAGTCCCCTGGAGATTCTTCTCCCGTCCTACGTCTAGCAATGATCTCTCTGAAGGTTTCCATG		100007441|F|0		1	0.404255	0.595745	1371.27	857.721	0.598742	35	15.0477
4106282	TGCAGGAAGTCCCCTGGAGATTCTTCTCCCGTCCTACGTCTAGCAATGATCTCTCTGAAGGTTTCCATG		100007441|F|0	35:A>G	1	0.404255	0.595745	1371.27	513.554	0.598742	35	15.0477
4105859	TGCAGTGATGTTGCTTCCAGGCTTTTTTACAACAAAAGCCATTGGAATCTGTCCAGCATCTTCATCAGG		100008599|F|0		1	0.425532	0.574468	968.536	652.805	0.483653	20	6.94473
4105859	TGCAGTGATGTTGCTTCCAGGCTTTTTTACAACAAAAGCCATTGGAATCTGTCCAGCATCTTCATCAGG		100008599|F|0	20:G>A	1	0.425532	0.574468	968.536	315.731	0.483653	20	6.94473
4081493	TGCAGTTCTTGTTGTTGGCAGGCTGTAAAAGGTTCACTGAATTGCCTGAGGACATGGGAAAATTGATTA		4081493|F|0		1	0.425532	0.574468	15735.3	3801.76	2.05843	46	70.4029
4081493	TGCAGTTCTTGTTGTTGGCAGGCTGTAAAAGGTTCACTGAATTGCCTGAGGACATGGGAAAATTGATTA		4081493|F|0	46:T>G	1	0.425532	0.574468	15735.3	7825.64	2.05843	46	70.4029
4081730	TGCAGCTCCATCCATATGTAAACCAACATTACGTAGTGTTTGTAGGGATGTCATCTCTCCAATACCATT	MtChr3	4081730|F|0		1	0.425532	0.574468	7067.51	5859.58	0.174885	22	62.336
4081730	TGCAGCTCCATCCATATGTAAACCAACATTACGTAGTGTTTGTAGGGATGTCATCTCTCCAATACCATT	MtChr3	4081730|F|0	22:C>A	1	0.425532	0.574468	7067.51	1024.75	0.174885	22	62.336
4089093	TGCAGAACATGTTGGATCTGTTATGTTTGCTGTCAAAGACAAACTTGTAAGTATCATCTATAACTAGTG		4089093|F|0		1	0.425532	0.574468	4356.07	1783.27	0.494613	39	18.971
4089093	TGCAGAACATGTTGGATCTGTTATGTTTGCTGTCAAAGACAAACTTGTAAGTATCATCTATAACTAGTG		4089093|F|0	39:C>G	1	0.425532	0.574468	4356.07	882.03	0.494613	39	18.971
4106358	TGCAGGAAACCGCGGTCCCATTACCACTCAGTACACTACCGACGCCCTTGCGTCAACTACAAGGAGAAG		100012891|F|0		1	0.414894	0.585106	464.392	241.47	0.923186	45	4.31196
4106358	TGCAGGAAACCGCGGTCCCATTACCACTCAGTACACTACCGACGCCCTTGCGTCAACTACAAGGAGAAG		100012891|F|0	45:C>T	1	0.414894	0.585106	464.392	222.922	0.923186	45	4.31196
3634629	TGCAGAGCTTTCACTGTCAGAGTATGAGCATCCCCAACAGGTGGAGACATTACAGATCGGAAGAGCGGT		3634629|F|0		1	0.43617	0.56383	6980.98	4380.67	0.569181	31	46.6029
3634629	TGCAGAGCTTTCACTGTCAGAGTATGAGCATCCCCAACAGGTGGAGACATTACAGATCGGAAGAGCGGT		3634629|F|0	31:C>A	1	0.43617	0.56383	6980.98	2493.39	0.569181	31	46.6029
4080445	TGCAGCTAGAACATACCCATGATTATCATCACTAGATTTCTTGCTATTCTTACAGATCGGAAGAGCGGT		4080445|F|0		1	0.43617	0.56383	4152.3	3151.74	0.306247	34	33.5291
4080445	TGCAGCTAGAACATACCCATGATTATCATCACTAGATTTCTTGCTATTCTTACAGATCGGAAGAGCGGT		4080445|F|0	34:G>T	1	0.43617	0.56383	4152.3	965.208	0.306247	34	33.5291
4089093	TGCAGAACATGTTGGATCTGTTATGTTTGCTGTCAAAGACAAACTTGTAAGTATCATCTATAACTAGTG		4089093|F|0		1	0.43617	0.56383	4356.07	1783.27	0.499408	28	18.971
4089093	TGCAGAACATGTTGGATCTGTTATGTTTGCTGTCAAAGACAAACTTGTAAGTATCATCTATAACTAGTG		4089093|F|0	28:G>T	1	0.43617	0.56383	4356.07	890.581	0.499408	28	18.971
4079937	TGCAGACTTCGTGTCCCCAGAAAATGTCCATGAGTGTCTTCGCTTACAGATCGGAAGAGCGGTTCAGCA		4079937|F|0		1	0.43617	0.56383	2947.39	2056.99	0.430101	10	21.8829
4079937	TGCAGACTTCGTGTCCCCAGAAAATGTCCATGAGTGTCTTCGCTTACAGATCGGAAGAGCGGTTCAGCA		4079937|F|0	10:G>A	1	0.43617	0.56383	2947.39	884.715	0.430101	10	21.8829
4079870	TGCAGCACCTCCCAGTGGAGTGTGGGCTGTTACACAAATTCCATGCTTCTGACAAAATTTGACTAGAGA	MtChr4|MtChr4	4079870|F|0		1	0.43617	0.56383	803.73	517.673	0.552583	30	5.50716
4079870	TGCAGCACCTCCCAGTGGAGTGTGGGCTGTTACACAAATTCCATGCTTCTGACAAAATTTGACTAGAGA	MtChr4|MtChr4	4079870|F|0	30:T>A	1	0.43617	0.56383	803.73	286.057	0.552583	30	5.50716
4106446	TGCAGTCTTTTAGTTATGTGGTATGTAATTCTTTCTGTCAATGGAGTAACATTGTTATCAACACCTTCT	AC235673|MtChr3	100008681|F|0		1	0.446809	0.553191	916.494	647.789	0.414804	34	6.89137
4106446	TGCAGTCTTTTAGTTATGTGGTATGTAATTCTTTCTGTCAATGGAGTAACATTGTTATCAACACCTTCT	AC235673|MtChr3	100008681|F|0	34:C>T	1	0.446809	0.553191	916.494	268.705	0.414804	34	6.89137
4081867	TGCAGTTTTTTTCTCCAGAATTTTCAAGCATGTAGAACTCACGGAGAACTAACACCTTTGGGACATATT		4081867|F|0		1	0.446809	0.553191	15764.3	10249.2	0.147722	31	109.034
4081867	TGCAGTTTTTTTCTCCAGAATTTTCAAGCATGTAGAACTCACGGAGAACTAACACCTTTGGGACATATT		4081867|F|0	31:G>T	1	0.446809	0.553191	15764.3	1514.02	0.147722	31	109.034
4081981	TGCAGGGGAAGTAAATGTTGATAGAACTATTCTCTTCACCTTACAGATCGGAAGAGCGGTTCAGCAGGA		4081981|F|0		1	0.446809	0.553191	4434.09	3650.07	0.201926	6	38.8305
4081981	TGCAGGGGAAGTAAATGTTGATAGAACTATTCTCTTCACCTTACAGATCGGAAGAGCGGTTCAGCAGGA		4081981|F|0	6:G>A	1	0.446809	0.553191	4434.09	737.046	0.201926	6	38.8305
4079650	TGCAGAAGTTGAGATTGTGGTGAGAAAAGAAAGTGAAGTGATGAACAAGAAGAAGAGGAAGAAAAAGAA		4079650|F|0		1	0.446809	0.553191	1301.44	881.888	0.475744	56	9.38179
4079650	TGCAGAAGTTGAGATTGTGGTGAGAAAAGAAAGTGAAGTGATGAACAAGAAGAAGAGGAAGAAAAAGAA		4079650|F|0	56:G>A	1	0.446809	0.553191	1301.44	419.553	0.475744	56	9.38179
4081971	TGCAGCTTCTCAGTAGATGATTTCCCATTACTTGTGCACTTGCTCATGATTGATAAATCTTCTCTTGGT		4081971|F|0		1	0.446809	0.553191	814.161	489.073	0.664701	8	5.20291
4081971	TGCAGCTTCTCAGTAGATGATTTCCCATTACTTGTGCACTTGCTCATGATTGATAAATCTTCTCTTGGT		4081971|F|0	8:C>A	1	0.446809	0.553191	814.161	325.087	0.664701	8	5.20291
3634912	TGCAGCATAAAATGGAAGGTGTTGATGCACTAATAAGTGGAGATAAACTGATTCTAAAGGGATTGAGTT		3634912|F|0		1	0.382979	0.617021	545.777	295.132	0.849265	35	3.35377
3634912	TGCAGCATAAAATGGAAGGTGTTGATGCACTAATAAGTGGAGATAAACTGATTCTAAAGGGATTGAGTT		3634912|F|0	35:A>G	1	0.382979	0.617021	545.777	250.645	0.849265	35	3.35377
3631667	TGCAGATGACATAACTGAAGACAGACATCCTGAGCCCCCAATCATTCAGCAAGATAATGAAAACATGAA		3631667|F|0		1	0.457447	0.542553	2503.42	1657.19	0.503894	39	17.6297
3631667	TGCAGATGACATAACTGAAGACAGACATCCTGAGCCCCCAATCATTCAGCAAGATAATGAAAACATGAA		3631667|F|0	39:A>G	1	0.457447	0.542553	2503.42	835.048	0.503894	39	17.6297
4079593	TGCAGTACAGGTGATGCCATGGGGATGAACATGGTTTCCAAAGGGGTGCAGAATGTTCTTGATTTTCTT		4079593|F|0		1	0.457447	0.542553	1273.14	263.116	3.83868	8	5.15915
4079593	TGCAGTACAGGTGATGCCATGGGGATGAACATGGTTTCCAAAGGGGTGCAGAATGTTCTTGATTTTCTT		4079593|F|0	8:A>G	1	0.457447	0.542553	1273.14	1010.02	3.83868	8	5.15915
3634326	TGCAGCCGTTATTTTGCCTAACCAATATCTAAGTATCACCTTATTTGATAAGAAAAATTATGGCCAGAC		3634326|F|0		1	0.457447	0.542553	2320.23	1891.26	0.226815	7	20.1198
3634326	TGCAGCCGTTATTTTGCCTAACCAATATCTAAGTATCACCTTATTTGATAAGAAAAATTATGGCCAGAC		3634326|F|0	7:G>A	1	0.457447	0.542553	2320.23	428.966	0.226815	7	20.1198
3630341	TGCAGGCAGAAATTGGTGGAAAAGTGCTGAAATGAAAAAAAGGGGACTGCAATTGTTATATAGGCAATA		3630341|F|0		1	0.457447	0.542553	700.47	458.357	0.528221	45	4.87613
3630341	TGCAGGCAGAAATTGGTGGAAAAGTGCTGAAATGAAAAAAAGGGGACTGCAATTGTTATATAGGCAATA		3630341|F|0	45:A>C	1	0.457447	0.542553	700.47	242.114	0.528221	45	4.87613
4080479	TGCAGTTCTGTTTAGTCTAGAGTTATACTTTTGGCTGATCATTTACAGATCGGAAGAGCGGTTCAGCAG		4080479|F|0		1	0.414894	0.585106	6149.91	3992.08	0.520886	23	44.3564
4080479	TGCAGTTCTGTTTAGTCTAGAGTTATACTTTTGGCTGATCATTTACAGATCGGAAGAGCGGTTCAGCAG		4080479|F|0	23:T>A	1	0.414894	0.585106	6149.91	2079.42	0.520886	23	44.3564
4080202	TGCAGTAAGTTCTTTGGGAGATGCAAACTTACTTTCCCAAAGGGAGTTACAGATCGGAAGAGCGGTTCA		4080202|F|0		1	0.457447	0.542553	4250.4	2876.35	0.468193	7	30.5995
4080202	TGCAGTAAGTTCTTTGGGAGATGCAAACTTACTTTCCCAAAGGGAGTTACAGATCGGAAGAGCGGTTCA		4080202|F|0	7:A>G	1	0.457447	0.542553	4250.4	1346.69	0.468193	7	30.5995
4081958	TGCAGCCAAAAAGACACCACCAGAAGCCGGTGGTGCATGGCCTTTACAGATCGGAAGAGCGGTTCAGCA		4081958|F|0		1	0.457447	0.542553	3891.67	2565.78	0.503344	39	27.2955
4081958	TGCAGCCAAAAAGACACCACCAGAAGCCGGTGGTGCATGGCCTTTACAGATCGGAAGAGCGGTTCAGCA		4081958|F|0	39:G>A	1	0.457447	0.542553	3891.67	1291.47	0.503344	39	27.2955
4080237	TGCAGGTGACGACCAGCTTCCGCATGAAAGTGCAAATGTTACTAAGGGCTCAGACCATTCCAATCCAAA		4080237|F|0		1	0.457447	0.542553	6200.55	3011.07	0.363016	62	32.0327
4080237	TGCAGGTGACGACCAGCTTCCGCATGAAAGTGCAAATGTTACTAAGGGCTCAGACCATTCCAATCCAAA		4080237|F|0	62:A>T	1	0.457447	0.542553	6200.55	1093.07	0.363016	62	32.0327
4081721	TGCAGGTATTAGACGAGGCAGACACGATGTTTGATCGGGGCTTTGGTCCTGATATTCGCAAGTTCATAG		4081721|F|0		1	0.457447	0.542553	2801.41	1922.18	0.457417	67	20.4487
4081721	TGCAGGTATTAGACGAGGCAGACACGATGTTTGATCGGGGCTTTGGTCCTGATATTCGCAAGTTCATAG		4081721|F|0	67:A>G	1	0.457447	0.542553	2801.41	879.235	0.457417	67	20.4487
4081652	TGCAGTTTCAATTGTTGTTACCGTCACTAACAACCAAACCGTTACGCTGTTCACTTTTCACTTCGAAGC		4081652|F|0		1	0.457447	0.542553	936.775	571.932	0.637912	48	6.08438
4081652	TGCAGTTTCAATTGTTGTTACCGTCACTAACAACCAAACCGTTACGCTGTTCACTTTTCACTTCGAAGC		4081652|F|0	48:G>A	1	0.457447	0.542553	936.775	364.843	0.637912	48	6.08438
4081163	TGCAGAAAAACAGAGTCAAAAATCAATTTGTAGGCCTTGCAAGCTGGAAATAAAAAATTTATTTGGCTA		4081163|F|0		1	0.457447	0.542553	2957.26	1373.4	0.233944	45	14.6106
4081163	TGCAGAAAAACAGAGTCAAAAATCAATTTGTAGGCCTTGCAAGCTGGAAATAAAAAATTTATTTGGCTA		4081163|F|0	45:G>A	1	0.457447	0.542553	2957.26	321.297	0.233944	45	14.6106
4080280	TGCAGGTTTGGTTGGCAGTGTCTCTTCTTGCTGACGGTCTGGCTGTTGCCGGGCAGGTGAGATATGATC	MtChr2	4080280|F|0		1	0.457447	0.542553	1119.31	808.357	0.384671	9	8.59954
4080280	TGCAGGTTTGGTTGGCAGTGTCTCTTCTTGCTGACGGTCTGGCTGTTGCCGGGCAGGTGAGATATGATC	MtChr2	4080280|F|0	9:G>T	1	0.457447	0.542553	1119.31	310.951	0.384671	9	8.59954
4081069	TGCAGATTGTAAAGCTTGCATGTTTCAGAAGACAACCTTTCAATCTTAGTGTGAGAAAGATTTACAGAT	MtChr1|MtChr3|MtChr3	4081069|F|0		1	0.468085	0.531915	19003.7	11243.4	0.195441	44	119.611
4081069	TGCAGATTGTAAAGCTTGCATGTTTCAGAAGACAACCTTTCAATCTTAGTGTGAGAAAGATTTACAGAT	MtChr1|MtChr3|MtChr3	4081069|F|0	44:C>A	1	0.468085	0.531915	19003.7	2197.42	0.195441	44	119.611
4080028	TGCAGAAAAGATGTGATACTCCTCAACTCCATTCCCTCGTGTATACGAGACAAGGCATCAGCTCCTCTA		4080028|F|0		1	0.468085	0.531915	6657.79	2473.3	0.447934	28	26.3117
4080028	TGCAGAAAAGATGTGATACTCCTCAACTCCATTCCCTCGTGTATACGAGACAAGGCATCAGCTCCTCTA		4080028|F|0	28:C>T	1	0.468085	0.531915	6657.79	1107.87	0.447934	28	26.3117
4080655	TGCAGCCTCCCGCCAGGTTTGCAGTCATCAAGGGATCCTCTTCCTTCAATTCCGGCATTCTTCTCTAAC		4080655|F|0		1	0.468085	0.531915	2705.6	2049.33	0.320239	39	21.8013
4080655	TGCAGCCTCCCGCCAGGTTTGCAGTCATCAAGGGATCCTCTTCCTTCAATTCCGGCATTCTTCTCTAAC		4080655|F|0	39:C>T	1	0.468085	0.531915	2705.6	656.275	0.320239	39	21.8013
4081314	TGCAGCATAATAATTTTCTGAATCTCTTCATATTTTGTTTTGTGCCTGTATTAGGGGTGTTTGAGGAAG		4081314|F|0		1	0.468085	0.531915	1480.93	1136.12	0.264113	21	12.0864
4081314	TGCAGCATAATAATTTTCTGAATCTCTTCATATTTTGTTTTGTGCCTGTATTAGGGGTGTTTGAGGAAG		4081314|F|0	21:A>C	1	0.468085	0.531915	1480.93	300.065	0.264113	21	12.0864
4081433	TGCAGTAGGTTTCAGTCCAAGAACCGAATAATAATCAAGCTTCCCATTATGTCTGAACTCAGAAGCAAA		4081433|F|0		1	0.468085	0.531915	940.391	647.034	0.453387	60	6.88334
4081433	TGCAGTAGGTTTCAGTCCAAGAACCGAATAATAATCAAGCTTCCCATTATGTCTGAACTCAGAAGCAAA		4081433|F|0	60:A>G	1	0.468085	0.531915	940.391	293.357	0.453387	60	6.88334
4082088	TGCAGTAAAAATTTCACAAATTATTGAGCATTTTTCGATTTATTATGAATTACAGATCGGAAGAGCGGT		4082088|F|0		1	0.468085	0.531915	2327.42	1257.23	0.223926	28	13.3748
4082088	TGCAGTAAAAATTTCACAAATTATTGAGCATTTTTCGATTTATTATGAATTACAGATCGGAAGAGCGGT		4082088|F|0	28:C>T	1	0.468085	0.531915	2327.42	281.528	0.223926	28	13.3748
4080538	TGCAGCTTCAAACGAAATTATGGAAAATATGCGCTCCGAATATGACTTCGACTCCAACACAAAAGTTGT		4080538|F|0		1	0.468085	0.531915	858.381	635.88	0.349911	19	6.76468
4080538	TGCAGCTTCAAACGAAATTATGGAAAATATGCGCTCCGAATATGACTTCGACTCCAACACAAAAGTTGT		4080538|F|0	19:A>C	1	0.468085	0.531915	858.381	222.501	0.349911	19	6.76468
4080877	TGCAGCTAGCACGTAAGTCGATGGTGAATTTCTTCGGCTGATGCATAAGCAACAACTGCTAATGAAAGT		4080877|F|0		1	0.468085	0.531915	633.957	438.613	0.445369	7	4.66609
4080877	TGCAGCTAGCACGTAAGTCGATGGTGAATTTCTTCGGCTGATGCATAAGCAACAACTGCTAATGAAAGT		4080877|F|0	7:A>G	1	0.468085	0.531915	633.957	195.344	0.445369	7	4.66609
3635663	TGCAGTTTTCACACAGCAAAATCAATTTTAGAGCCAAGACAAATTCAAGATAATAAGTGACTTGAATTT		3635663|F|0		1	0.468085	0.531915	448.618	304.819	0.471753	46	3.24276
3635663	TGCAGTTTTCACACAGCAAAATCAATTTTAGAGCCAAGACAAATTCAAGATAATAAGTGACTTGAATTT		3635663|F|0	46:A>T	1	0.468085	0.531915	448.618	143.799	0.471753	46	3.24276
4080768	TGCAGGAGTTTTATCGTCTTTGCTCAAGTCATCGAGCAAAGCAAGAGCATGCTTCACTTTTAGACGATT		4080768|F|0		1	0.478723	0.521277	21673.5	10666.4	0.981264	20	217.682
4080768	TGCAGGAGTTTTATCGTCTTTGCTCAAGTCATCGAGCAAAGCAAGAGCATGCTTCACTTTTAGACGATT		4080768|F|0	20:T>C	1	0.478723	0.521277	21673.5	10466.6	0.981264	20	217.682
4081852	TGCAGATTTGAACACCTTCAAGTATCTTGCAATTACAGCTCCCAAGGGCATCAAGATTCCCCAGCTCAC	MtChr2	4081852|F|0		1	0.478723	0.521277	13254.6	7725.13	0.138349	37	82.1823
4081852	TGCAGATTTGAACACCTTCAAGTATCTTGCAATTACAGCTCCCAAGGGCATCAAGATTCCCCAGCTCAC	MtChr2	4081852|F|0	37:G>T	1	0.478723	0.521277	13254.6	1068.76	0.138349	37	82.1823
4080853	TGCAGCGATAATTTCAGCCTCAGATGCATTTCCACCTTTTCCAAAGGAAATGTTGGCTCTGATGGTGTC		4080853|F|0		1	0.478723	0.521277	2054.16	1444.44	0.422118	58	15.3664
4080853	TGCAGCGATAATTTCAGCCTCAGATGCATTTCCACCTTTTCCAAAGGAAATGTTGGCTCTGATGGTGTC		4080853|F|0	58:C>T	1	0.478723	0.521277	2054.16	609.724	0.422118	58	15.3664
4081575	TGCAGGCCACTCACACTGTGCCACGTGGCACAGCAGGTTTTTCTATTTATTTTATTTACAGATCGGAAG		4081575|F|0		1	0.43617	0.56383	2839.77	1174.08	0.885629	32	20.5978
4081575	TGCAGGCCACTCACACTGTGCCACGTGGCACAGCAGGTTTTTCTATTTATTTTATTTACAGATCGGAAG		4081575|F|0	32:G>T	1	0.43617	0.56383	2839.77	1039.8	0.885629	32	20.5978
4081478	TGCAGTTGGAACAAGTGATCTGAAGTCCATCATTGTTGGGTTACATGTGTTTGATCCCAGTGAGATCAA		4081478|F|0		1	0.478723	0.521277	2213.73	1672.02	0.323989	39	17.7874
4081478	TGCAGTTGGAACAAGTGATCTGAAGTCCATCATTGTTGGGTTACATGTGTTTGATCCCAGTGAGATCAA		4081478|F|0	39:G>A	1	0.478723	0.521277	2213.73	541.715	0.323989	39	17.7874
4081374	TGCAGCATTAGTTTTATTTAGTTTTGGGCTTGGGTTATGTTTGTTTGACCCAGTTGGGTTATGACCCGA		4081374|F|0		1	0.478723	0.521277	1661.6	931.953	0.255128	28	9.91439
4081374	TGCAGCATTAGTTTTATTTAGTTTTGGGCTTGGGTTATGTTTGTTTGACCCAGTTGGGTTATGACCCGA		4081374|F|0	28:C>T	1	0.478723	0.521277	1661.6	237.767	0.255128	28	9.91439
4079788	TGCAGCGGCTAAATGGAAGTTTAGAAGGTGAAACATTGGAGTATTTTGATGCAAAATTGAACTTTCATG		4079788|F|0		1	0.478723	0.521277	1063.83	565.169	0.406689	32	6.01243
4079788	TGCAGCGGCTAAATGGAAGTTTAGAAGGTGAAACATTGGAGTATTTTGATGCAAAATTGAACTTTCATG		4079788|F|0	32:A>C	1	0.478723	0.521277	1063.83	229.848	0.406689	32	6.01243
4090915	TGCAGAGTTCAATGTATAGAAGCTTACTCCTTTCATGTACTTCTCAACAACATTAGGAAGATCAGTGCG		4090915|F|0		1	0.478723	0.521277	680.005	453.08	0.50085	63	4.82
4090915	TGCAGAGTTCAATGTATAGAAGCTTACTCCTTTCATGTACTTCTCAACAACATTAGGAAGATCAGTGCG		4090915|F|0	63:A>G	1	0.478723	0.521277	680.005	226.925	0.50085	63	4.82
4079972	TGCAGAGATTGAATATGCAAAAGTACTTATTGAGAAGCAACACCTTCAACAATTGGAATTGCGGTGGAC		4079972|F|0		1	0.478723	0.521277	859.804	458.864	0.35252	67	4.88153
4079972	TGCAGAGATTGAATATGCAAAAGTACTTATTGAGAAGCAACACCTTCAACAATTGGAATTGCGGTGGAC		4079972|F|0	67:A>C	1	0.478723	0.521277	859.804	161.759	0.35252	67	4.88153
4106378	TGCAGCAAACCATGCATGCATTCCTGAAGCAAGAGATTATGTAAGTGATGAGTCACAACAAACCTGGTA	AC225507|AC225517	100010923|F|0		1	0.478723	0.521277	866.876	328.171	0.488662	47	3.49118
4106378	TGCAGCAAACCATGCATGCATTCCTGAAGCAAGAGATTATGTAAGTGATGAGTCACAACAAACCTGGTA	AC225507|AC225517	100010923|F|0	47:A>G	1	0.478723	0.521277	866.876	160.365	0.488662	47	3.49118
4106553	TGCAGAACAAAGATGGCCAAGAGCCAAAGCAACTCGTCTTTGGAATGCCTTTTCTGAAACCCGCATAAG	MtChr5	100006844|F|0		1	0.489362	0.510638	1688.73	1054.46	0.601509	16	11.2177
4106553	TGCAGAACAAAGATGGCCAAGAGCCAAAGCAACTCGTCTTTGGAATGCCTTTTCTGAAACCCGCATAAG	MtChr5	100006844|F|0	16:C>G	1	0.489362	0.510638	1688.73	634.268	0.601509	16	11.2177
4080700	TGCAGCCACCAGAAATATGGAATGGTGGAGTCGGATTCGTATCCAAGGAAATAATCCGTGCACGTTTCC		4080700|F|0		1	0.489362	0.510638	10945	5678.46	0.247075	13	60.4091
4080700	TGCAGCCACCAGAAATATGGAATGGTGGAGTCGGATTCGTATCCAAGGAAATAATCCGTGCACGTTTCC		4080700|F|0	13:A>T	1	0.489362	0.510638	10945	1403.01	0.247075	13	60.4091
4079841	TGCAGTTGGCTTCTTCACCACTAAAATACCCATTTTCAGCGGCAAAACTTTCTTTGTTTACCAAACTTA		4079841|F|0		1	0.489362	0.510638	1658.65	1099.12	0.509074	42	11.6928
4079841	TGCAGTTGGCTTCTTCACCACTAAAATACCCATTTTCAGCGGCAAAACTTTCTTTGTTTACCAAACTTA		4079841|F|0	42:C>T	1	0.489362	0.510638	1658.65	559.534	0.509074	42	11.6928
4080158	TGCAGGTTTGTGACCTTCATAGATGCATCTATTTGTTGAAAATCTTTGATTTCAAAAATCACTTCCACC		4080158|F|0		1	0.489362	0.510638	1486.09	1165.91	0.274619	63	12.4033
4080158	TGCAGGTTTGTGACCTTCATAGATGCATCTATTTGTTGAAAATCTTTGATTTCAAAAATCACTTCCACC		4080158|F|0	63:T>A	1	0.489362	0.510638	1486.09	320.181	0.274619	63	12.4033
4085489	TGCAGGTGGGTTATGCTCTGGACGTGCCATGGTATGCTAGCTTACCCCGATTGGAAGCAAGATTTTACC		4085489|F|0		1	0.446809	0.553191	1429.87	177.257	2.55272	8	3.1653
4085489	TGCAGGTGGGTTATGCTCTGGACGTGCCATGGTATGCTAGCTTACCCCGATTGGAAGCAAGATTTTACC		4085489|F|0	8:G>A	1	0.446809	0.553191	1429.87	452.487	2.55272	8	3.1653
4080303	TGCAGATGGAAGTATAAATTCCAATATAAAATATATTTCTCCCATCTAAAATAAAAAGTTTGATGGAAT		4080303|F|0		1	0.489362	0.510638	818.847	586.198	0.396878	59	6.23614
4080303	TGCAGATGGAAGTATAAATTCCAATATAAAATATATTTCTCCCATCTAAAATAAAAAGTTTGATGGAAT		4080303|F|0	59:T>G	1	0.489362	0.510638	818.847	232.649	0.396878	59	6.23614
4081375	TGCAGCTGCACCGCATGTGATCAAATCCCTTCGATCTCTATCATTTTTGAAGTATCTGAGCCATCTCCA	MtChr2|MtChr2	4081375|F|0		1	0.489362	0.510638	786.753	521.664	0.217732	8	5.54961
4081375	TGCAGCTGCACCGCATGTGATCAAATCCCTTCGATCTCTATCATTTTTGAAGTATCTGAGCCATCTCCA	MtChr2|MtChr2	4081375|F|0	8:C>T	1	0.489362	0.510638	786.753	113.583	0.217732	8	5.54961
4106195	TGCAGAAGAACATATATTCTAAGCAAAATGGAAATCGGCATCATAACACTCATTACAGATCGGAAGAGC		100001332|F|0		1	0.5	0.5	5488.04	3656.07	0.478492	9	38.8944
4106195	TGCAGAAGAACATATATTCTAAGCAAAATGGAAATCGGCATCATAACACTCATTACAGATCGGAAGAGC		100001332|F|0	9:A>C	1	0.5	0.5	5488.04	1749.4	0.478492	9	38.8944
4080279	TGCAGCTTCCTTCAAGTCATGTATTTCCTTCTTCTTAGATTACAGATCGGAAGAGCGGTTCAGCAGGAA		4080279|F|0		1	0.5	0.5	4294.17	2910.33	0.466429	16	30.9609
4080279	TGCAGCTTCCTTCAAGTCATGTATTTCCTTCTTCTTAGATTACAGATCGGAAGAGCGGTTCAGCAGGAA		4080279|F|0	16:T>C	1	0.5	0.5	4294.17	1357.46	0.466429	16	30.9609
4081066	TGCAGATGCCCTATCGAGAATGCATGAAGAAGTGGAATTACAGATCGGAAGAGCGGTTCAGCAGGAATG		4081066|F|0		1	0.5	0.5	4030.92	2822.49	0.417559	15	30.0265
4081066	TGCAGATGCCCTATCGAGAATGCATGAAGAAGTGGAATTACAGATCGGAAGAGCGGTTCAGCAGGAATG		4081066|F|0	15:G>A	1	0.5	0.5	4030.92	1178.56	0.417559	15	30.0265
4080289	TGCAGCAATAGTGTCATTTGACTCCCCTTGTGCTGATGAAACTTCAATGGAGACATCTGAAGTTAGCTT		4080289|F|0		1	0.5	0.5	1043.36	499.086	1.09054	21	5.30943
4080289	TGCAGCAATAGTGTCATTTGACTCCCCTTGTGCTGATGAAACTTCAATGGAGACATCTGAAGTTAGCTT		4080289|F|0	21:C>T	1	0.5	0.5	1043.36	544.273	1.09054	21	5.30943
3633294	TGCAGGCAAAGATAGGACGTTCGGAAGATTTTGTGGCTGCATTGCAAATACTTCGCGGTAAAGATTATG		3633294|F|0		1	0.457447	0.542553	1313.55	338.763	2.16384	37	6.15933
3633294	TGCAGGCAAAGATAGGACGTTCGGAAGATTTTGTGGCTGCATTGCAAATACTTCGCGGTAAAGATTATG		3633294|F|0	37:T>A	1	0.457447	0.542553	1313.55	733.028	2.16384	37	6.15933
4082027	TGCAGGATTTGATGTCAATGGCAATCTAGCTTTTATGATATGTGATCCTATGAAATTATCCACGTCACC		4082027|F|0		1	0.5	0.5	758.807	471.96	0.436821	65	5.02085
4082027	TGCAGGATTTGATGTCAATGGCAATCTAGCTTTTATGATATGTGATCCTATGAAATTATCCACGTCACC		4082027|F|0	65:C>T	1	0.5	0.5	758.807	206.162	0.436821	65	5.02085
4080283	TGCAGCCTCACGCATCGCACACTTACCGCAGAGTTACAAGAGAGTGAAAGAAAAATGTCAGTTACCTTT		4080283|F|0		1	0.5	0.5	1032.22	585.067	0.237785	66	6.22412
4080283	TGCAGCCTCACGCATCGCACACTTACCGCAGAGTTACAAGAGAGTGAAAGAAAAATGTCAGTTACCTTT		4080283|F|0	66:T>C	1	0.5	0.5	1032.22	139.12	0.237785	66	6.22412
4080183	TGCAGCTGCAAAGCTTGTTGATGTGGATGGTTTTTTTGTGAGAATTATTCCATCGGCCATGTCTATCTT		4080183|F|0		1	0.510638	0.489362	2898.12	2158.44	0.338227	36	22.9621
4080183	TGCAGCTGCAAAGCTTGTTGATGTGGATGGTTTTTTTGTGAGAATTATTCCATCGGCCATGTCTATCTT		4080183|F|0	36:T>G	1	0.510638	0.489362	2898.12	730.043	0.338227	36	22.9621
3659680	TGCAGGATTGCTAATGAACCCACAGGCTGTTATGATTATCCTGAAATGGAACAAGTTCACAATCGGTTA		3659680|F|0		1	0.510638	0.489362	585.477	451.956	0.295429	14	4.80804
3659680	TGCAGGATTGCTAATGAACCCACAGGCTGTTATGATTATCCTGAAATGGAACAAGTTCACAATCGGTTA		3659680|F|0	14:T>C	1	0.510638	0.489362	585.477	133.521	0.295429	14	4.80804
3660489	TGCAGAGAACTAAAATGAAAAGTCATGTTTTGCATAGCTATATGGTATAAATGAGTTCCTTCTGATTCA		3660489|F|0		1	0.521277	0.478723	1807.82	1348.19	0.340924	59	14.3424
3660489	TGCAGAGAACTAAAATGAAAAGTCATGTTTTGCATAGCTATATGGTATAAATGAGTTCCTTCTGATTCA		3660489|F|0	59:T>A	1	0.521277	0.478723	1807.82	459.629	0.340924	59	14.3424
3635413	TGCAGTGCTTCATTGACTCAAAATACAAAGACGGACGCCCTACAACAGAATCCGAAGTCACTGGTCTCC		3635413|F|0		1	0.510638	0.489362	538.487	317.346	0.335645	50	3.41232
3635413	TGCAGTGCTTCATTGACTCAAAATACAAAGACGGACGCCCTACAACAGAATCCGAAGTCACTGGTCTCC		3635413|F|0	50:T>G	1	0.510638	0.489362	538.487	106.516	0.335645	50	3.41232
4080003	TGCAGGTATGCAAATTGAAATATTTTCTTTTCATAGTGCAATTGGTTGCAATTATACTCCAGCTGGTTT		4080003|F|0		1	0.531915	0.468085	3015.48	2326.05	0.294167	53	24.7453
4080003	TGCAGGTATGCAAATTGAAATATTTTCTTTTCATAGTGCAATTGGTTGCAATTATACTCCAGCTGGTTT		4080003|F|0	53:A>G	1	0.531915	0.468085	3015.48	684.247	0.294167	53	24.7453
4082077	TGCAGCATATTCATCCGGTTTGTAGTGCTTGATAAATTCTTTAGATATTTCTCAAATCACACAATTACA		4082077|F|0		1	0.521277	0.478723	3184.57	2530.64	0.249701	54	27.2112
4082077	TGCAGCATATTCATCCGGTTTGTAGTGCTTGATAAATTCTTTAGATATTTCTCAAATCACACAATTACA		4082077|F|0	54:A>T	1	0.521277	0.478723	3184.57	631.903	0.249701	54	27.2112
4080335	TGCAGCTAATATGTTGTCCAATGGGGAGTCCCAAGACGGAGCTAGAAGTGGGAAGTTCAAATCTGAATG		4080335|F|0		1	0.531915	0.468085	2652.7	1135.05	0.235147	56	12.075
4080335	TGCAGCTAATATGTTGTCCAATGGGGAGTCCCAAGACGGAGCTAGAAGTGGGAAGTTCAAATCTGAATG		4080335|F|0	56:T>C	1	0.531915	0.468085	2652.7	266.904	0.235147	56	12.075
4080267	TGCAGAGTGGAATTATTTCTTCTTCAATGTCACGAGACCATAAGGAATACTCCATTTGTAAAGCAGTAA		4080267|F|0		1	0.531915	0.468085	1038.2	819.451	0.266942	13	8.71757
4080267	TGCAGAGTGGAATTATTTCTTCTTCAATGTCACGAGACCATAAGGAATACTCCATTTGTAAAGCAGTAA		4080267|F|0	13:T>A	1	0.531915	0.468085	1038.2	218.746	0.266942	13	8.71757
4085489	TGCAGGTGGGTTATGCTCTGGACGTGCCATGGTATGCTAGCTTACCCCGATTGGAAGCAAGATTTTACC		4085489|F|0		1	0.468085	0.531915	1429.87	177.257	1.82902	32	3.1653
4085489	TGCAGGTGGGTTATGCTCTGGACGTGCCATGGTATGCTAGCTTACCCCGATTGGAAGCAAGATTTTACC		4085489|F|0	32:T>A	1	0.468085	0.531915	1429.87	324.206	1.82902	32	3.1653
4081646	TGCAGGCGTCATAAAGTATGACTTTGGCTCAACTGATAAGGCTAGGCTGCCATTTTCATTTGGAAAAAC		4081646|F|0		1	0.531915	0.468085	510.253	363.271	0.404607	5	3.86458
4081646	TGCAGGCGTCATAAAGTATGACTTTGGCTCAACTGATAAGGCTAGGCTGCCATTTTCATTTGGAAAAAC		4081646|F|0	5:G>C	1	0.531915	0.468085	510.253	146.982	0.404607	5	3.86458
4080908	TGCAGTAGATACTCTCTGCTGCAACAGTTGCTTCAGGCTCTTTTGGTCGGTAGAGACAATGAATTTCCT		4080908|F|0		1	0.531915	0.468085	749.661	380.079	0.292335	25	4.0434
4080908	TGCAGTAGATACTCTCTGCTGCAACAGTTGCTTCAGGCTCTTTTGGTCGGTAGAGACAATGAATTTCCT		4080908|F|0	25:A>G	1	0.531915	0.468085	749.661	111.11	0.292335	25	4.0434
3631669	TGCAGGGAAATTGAGCTTCTAGCTCGGCTGCACCATCGACATCTTGTTGCATTACGAGGCTTTTGCATC		3631669|F|0		1	0.521277	0.478723	368.839	254.95	0.446714	13	2.74139
3631669	TGCAGGGAAATTGAGCTTCTAGCTCGGCTGCACCATCGACATCTTGTTGCATTACGAGGCTTTTGCATC		3631669|F|0	13:A>C	1	0.521277	0.478723	368.839	113.89	0.446714	13	2.74139
4080958	TGCAGTTCTTATTGTTGGCAGGCTGTAAAAGGTTCATTGAATTGCCGAAGGACATAGGAAAATTGGTTA		4080958|F|0		1	0.542553	0.457447	14963.3	7759.74	0.234739	58	82.5504
4080958	TGCAGTTCTTATTGTTGGCAGGCTGTAAAAGGTTCATTGAATTGCCGAAGGACATAGGAAAATTGGTTA		4080958|F|0	58:A>T	1	0.542553	0.457447	14963.3	1821.51	0.234739	58	82.5504
4081851	TGCAGAAGCTGCGTGAGCCTGCAATATGAAAGTAATAAATTGAATGATGAACATGATTACAGATCGGAA		4081851|F|0		1	0.446809	0.553191	4185.94	1682.23	1.48534	40	27.5776
4081851	TGCAGAAGCTGCGTGAGCCTGCAATATGAAAGTAATAAATTGAATGATGAACATGATTACAGATCGGAA		4081851|F|0	40:T>G	1	0.446809	0.553191	4185.94	2498.68	1.48534	40	27.5776
4081870	TGCAGAGAACTCAGGCAAATTCGGATCACCCGTGGCCAAGGACTCAAATAACGATGATAGGCTTTCCAG		4081870|F|0		1	0.542553	0.457447	3493.67	2720.9	0.280024	38	28.9457
4081870	TGCAGAGAACTCAGGCAAATTCGGATCACCCGTGGCCAAGGACTCAAATAACGATGATAGGCTTTCCAG		4081870|F|0	38:A>G	1	0.542553	0.457447	3493.67	761.917	0.280024	38	28.9457
4080449	TGCAGTTCGTTGGTCAAAGCATAACCAAAGTAAAAGCTCTATTGTGTTCTTAGTTCTTACCCTGTAGTA		4080449|F|0		1	0.531915	0.468085	2604.55	2035.53	0.279547	51	21.8874
4080449	TGCAGTTCGTTGGTCAAAGCATAACCAAAGTAAAAGCTCTATTGTGTTCTTAGTTCTTACCCTGTAGTA		4080449|F|0	51:A>C	1	0.531915	0.468085	2604.55	569.025	0.279547	51	21.8874
4081529	TGCAGAGTTGCTTCTAGAATCCAAATGGACGTTTATAACTCAAGAGGTAAATAGCTTGTTTCAATTATT		4081529|F|0		1	0.5	0.5	2038.01	1456.88	0.351442	9	16.1876
4081529	TGCAGAGTTGCTTCTAGAATCCAAATGGACGTTTATAACTCAAGAGGTAAATAGCTTGTTTCAATTATT		4081529|F|0	9:G>A	1	0.5	0.5	2038.01	512.009	0.351442	9	16.1876
4079977	TGCAGAACAACATAGCAATAGCTTTTTATTTCCACAAAATTTATGGCTGCTCTTACAGATCGGAAGAGC		4079977|F|0		1	0.542553	0.457447	1976.14	1543.2	0.276744	22	16.417
4079977	TGCAGAACAACATAGCAATAGCTTTTTATTTCCACAAAATTTATGGCTGCTCTTACAGATCGGAAGAGC		4079977|F|0	22:T>A	1	0.542553	0.457447	1976.14	427.071	0.276744	22	16.417
3632328	TGCAGCCGTACAAGGTAATAGTCCTTCGTTGATGTGTCCCAATAAAATAGAGGTTATAGGTTGTGGTCA		3632328|F|0		1	0.542553	0.457447	1013.83	630.676	0.595341	47	6.70932
3632328	TGCAGCCGTACAAGGTAATAGTCCTTCGTTGATGTGTCCCAATAAAATAGAGGTTATAGGTTGTGGTCA		3632328|F|0	47:T>C	1	0.542553	0.457447	1013.83	375.468	0.595341	47	6.70932
4081973	TGCAGTACTCTCTTATTGAAGAATTTTAGCTTTGTAATGAGATTTCATGAATGACTATGTGTAGGAAAT		4081973|F|0		1	0.553191	0.446809	5673.53	2750.17	0.477284	43	29.2571
4081973	TGCAGTACTCTCTTATTGAAGAATTTTAGCTTTGTAATGAGATTTCATGAATGACTATGTGTAGGAAAT		4081973|F|0	43:T>G	1	0.553191	0.446809	5673.53	1312.61	0.477284	43	29.2571
4081925	TGCAGCTCCAACAAGGCATCCAAAGCTAACTAAAACTTTCAAATGAGATCCCATGTTTACAGATCGGAA		4081925|F|0		1	0.553191	0.446809	3013.46	2105.27	0.424445	55	22.3965
4081925	TGCAGCTCCAACAAGGCATCCAAAGCTAACTAAAACTTTCAAATGAGATCCCATGTTTACAGATCGGAA		4081925|F|0	55:T>A	1	0.553191	0.446809	3013.46	893.573	0.424445	55	22.3965
4080437	TGCAGCATTCAATAAGTGTTAGGGTTTTTTCTTTGATTTCCCTTCTTTACAGATCGGAAGAGCGGTTCA		4080437|F|0		1	0.553191	0.446809	5467.26	4518.19	0.179302	23	48.0658
4080437	TGCAGCATTCAATAAGTGTTAGGGTTTTTTCTTTGATTTCCCTTCTTTACAGATCGGAAGAGCGGTTCA		4080437|F|0	23:G>A	1	0.553191	0.446809	5467.26	810.118	0.179302	23	48.0658
4081394	TGCAGTATAAAATGCAGAATTATAAGTTTCTAAGACTGTGAGATGAAAAATCTTACTTGAAATAGTACA		4081394|F|0		1	0.553191	0.446809	1450.96	1072.65	0.344838	27	11.4112
4081394	TGCAGTATAAAATGCAGAATTATAAGTTTCTAAGACTGTGAGATGAAAAATCTTACTTGAAATAGTACA		4081394|F|0	27:T>C	1	0.553191	0.446809	1450.96	369.891	0.344838	27	11.4112
4088333	TGCAGTCAATTAGGGAGTCCAACAAAACAACAAGAAACTTTTCAATGTTGAACTCCTTAGACAGTTCTA	MtChr5	4088333|F|0		1	0.553191	0.446809	852.231	593.615	0.435664	63	6.31505
4088333	TGCAGTCAATTAGGGAGTCCAACAAAACAACAAGAAACTTTTCAATGTTGAACTCCTTAGACAGTTCTA	MtChr5	4088333|F|0	63:G>A	1	0.553191	0.446809	852.231	258.617	0.435664	63	6.31505
3634066	TGCAGTTGCAACATTGAGAAATCATGCAGGAGCAACTTTGTTTACATTGAGTGTTAGTAACAGAGATGC	MtChr5	3634066|F|0		1	0.468085	0.531915	1563.21	460.602	0.879262	24	7.94142
3634066	TGCAGTTGCAACATTGAGAAATCATGCAGGAGCAACTTTGTTTACATTGAGTGTTAGTAACAGAGATGC	MtChr5	3634066|F|0	24:T>G	1	0.468085	0.531915	1563.21	404.99	0.879262	24	7.94142
4106013	TGCAGTGCCAACCATCCAAAATCTGAAGTATTATGCATTCATTCACATGTGAGTCTTTGCTCCTTACAG		100008567|F|0		1	0.553191	0.446809	3346.38	567.603	4.89563	34	13.5144
4106013	TGCAGTGCCAACCATCCAAAATCTGAAGTATTATGCATTCATTCACATGTGAGTCTTTGCTCCTTACAG		100008567|F|0	34:G>C	1	0.553191	0.446809	3346.38	2778.78	4.89563	34	13.5144
4080919	TGCAGAGGAAAATGAAATACGATCCGGAGAAGGAGGGACATCTAGTGTAATTACAGATCGGAAGAGCGG		4080919|F|0		1	0.56383	0.43617	4312.1	2961	0.440474	16	31.5
4080919	TGCAGAGGAAAATGAAATACGATCCGGAGAAGGAGGGACATCTAGTGTAATTACAGATCGGAAGAGCGG		4080919|F|0	16:A>C	1	0.56383	0.43617	4312.1	1304.24	0.440474	16	31.5
4079894	TGCAGTTAGTGGACAAGTTTACAATTTGTAAAAATTACAGATCGGAAGAGCGGTTCAGCAGGAATGCCG		4079894|F|0		1	0.56383	0.43617	2963.86	2394.05	0.235508	27	25.4686
4079894	TGCAGTTAGTGGACAAGTTTACAATTTGTAAAAATTACAGATCGGAAGAGCGGTTCAGCAGGAATGCCG		4079894|F|0	27:G>A	1	0.56383	0.43617	2963.86	563.819	0.235508	27	25.4686
4079883	TGCAGTTGCTTTAGCTAAAAGGGTTTTCCCCGTACCTGGAGGACCCACCAGAAGAGCCCCTTTGGGAAT		4079883|F|0		1	0.56383	0.43617	863.261	643.357	0.341806	63	6.84423
4079883	TGCAGTTGCTTTAGCTAAAAGGGTTTTCCCCGTACCTGGAGGACCCACCAGAAGAGCCCCTTTGGGAAT		4079883|F|0	63:G>T	1	0.56383	0.43617	863.261	219.903	0.341806	63	6.84423
3659874	TGCAGTAGAAGAAGTCAATAAACTAACTGCTGAAAGGAATGAAATGATTAGGGAAATGAAAGAGCAACT		3659874|F|0		1	0.56383	0.43617	977.062	775.859	0.25167	62	8.25382
3659874	TGCAGTAGAAGAAGTCAATAAACTAACTGCTGAAAGGAATGAAATGATTAGGGAAATGAAAGAGCAACT		3659874|F|0	62:A>G	1	0.56383	0.43617	977.062	195.261	0.25167	62	8.25382
4081892	TGCAGCTGCTGCTGATTTTGCAGCTTGAGCAACTTCTTCCGCCAGAGTTGGTTTGTTATTAGTTTCCTT		4081892|F|0		1	0.574468	0.425532	3293.37	2296.38	0.434156	7	24.4296
4081892	TGCAGCTGCTGCTGATTTTGCAGCTTGAGCAACTTCTTCCGCCAGAGTTGGTTTGTTATTAGTTTCCTT		4081892|F|0	7:G>A	1	0.574468	0.425532	3293.37	996.987	0.434156	7	24.4296
4079772	TGCAGTCCACTCACACTGTGCCACGTGGCACAGCAGGTTCTATTTATTTACAGATCGGAAGAGCGGTTC		4079772|F|0		1	0.574468	0.425532	6428.54	3479.25	0.267185	32	37.0133
4079772	TGCAGTCCACTCACACTGTGCCACGTGGCACAGCAGGTTCTATTTATTTACAGATCGGAAGAGCGGTTC		4079772|F|0	32:G>A	1	0.574468	0.425532	6428.54	929.604	0.267185	32	37.0133
4081880	TGCAGATCAGTGTTGATAATCTTACAAAGCCTTGTGATATTTTTGGCCATAATTATTTCCTCAAAATCA		4081880|F|0		1	0.574468	0.425532	2359.83	1824.97	0.293077	22	19.4146
4081880	TGCAGATCAGTGTTGATAATCTTACAAAGCCTTGTGATATTTTTGGCCATAATTATTTCCTCAAAATCA		4081880|F|0	22:T>G	1	0.574468	0.425532	2359.83	534.857	0.293077	22	19.4146
4080323	TGCAGATTTGAAGCAGTTGTTAGAACTTGAAGAGCTTTTGGTCAAAGCAAAACAAGGTAACAATGCATC		4080323|F|0		1	0.574468	0.425532	554.893	394.439	0.406791	26	4.19616
4080323	TGCAGATTTGAAGCAGTTGTTAGAACTTGAAGAGCTTTTGGTCAAAGCAAAACAAGGTAACAATGCATC		4080323|F|0	26:T>C	1	0.574468	0.425532	554.893	160.454	0.406791	26	4.19616
4079512	TGCAGCAACCATATGTGCGGCGATTCTTCACTATTCATGGATATGGAGAATGGATTCAAAAGAAATGTC		4079512|F|0		1	0.574468	0.425532	821.939	674.078	0.219353	18	7.17104
4079512	TGCAGCAACCATATGTGCGGCGATTCTTCACTATTCATGGATATGGAGAATGGATTCAAAAGAAATGTC		4079512|F|0	18:G>A	1	0.574468	0.425532	821.939	147.861	0.219353	18	7.17104
4081544	TGCAGTGCTAGAGAATTTGAACCTATATAAACTTTCTTCAACCTATATAAAATCCGCAAACAATGAAAT		4081544|F|0		1	0.574468	0.425532	834.036	690.145	0.180172	56	7.34197
4081544	TGCAGTGCTAGAGAATTTGAACCTATATAAACTTTCTTCAACCTATATAAAATCCGCAAACAATGAAAT		4081544|F|0	56:C>T	1	0.574468	0.425532	834.036	124.345	0.180172	56	7.34197
4079203	TGCAGCTTTTCTTGCTTCGAGCAGCTGGCTTTCTTTTACCTTGCTATATCATGGCTTGGGCAATCAGTA		4079203|F|0		1	0.56383	0.43617	374.325	248.42	0.506819	28	2.67119
4079203	TGCAGCTTTTCTTGCTTCGAGCAGCTGGCTTTCTTTTACCTTGCTATATCATGGCTTGGGCAATCAGTA		4079203|F|0	28:C>A	1	0.56383	0.43617	374.325	125.904	0.506819	28	2.67119
3632904	TGCAGAGGTGGTTCAGAACATGGAACCAAGTGAAGCATCAGCTGTGTTTTTTGAGGTATGATTTCTGGT		3632904|F|0		1	0.574468	0.425532	473.175	389.707	0.214181	67	4.14582
3632904	TGCAGAGGTGGTTCAGAACATGGAACCAAGTGAAGCATCAGCTGTGTTTTTTGAGGTATGATTTCTGGT		3632904|F|0	67:G>T	1	0.574468	0.425532	473.175	83.4679	0.214181	67	4.14582
3634355	TGCAGAATTATGATGAACTTATTTGTATTGATGTAGGATTTATTGACCCTGAGTTGGAGGGCAGTCTGA		3634355|F|0		1	0.574468	0.425532	10464.9	8668.35	0.170989	52	93.208
3634355	TGCAGAATTATGATGAACTTATTTGTATTGATGTAGGATTTATTGACCCTGAGTTGGAGGGCAGTCTGA		3634355|F|0	52:G>T	1	0.574468	0.425532	10464.9	1482.19	0.170989	52	93.208
4080569	TGCAGATCAGATGATGCTATCTTATTCGAACATATACAACTATTGAAGTTTGAAGATCACGATCTACCT		4080569|F|0		1	0.585106	0.414894	916.148	648.278	0.413202	47	6.89658
4080569	TGCAGATCAGATGATGCTATCTTATTCGAACATATACAACTATTGAAGTTTGAAGATCACGATCTACCT		4080569|F|0	47:G>C	1	0.585106	0.414894	916.148	267.87	0.413202	47	6.89658
4079640	TGCAGCCAGGTTGTTTGGTCGTCCCAAATTGTTTCATCATATTTCTCAGTTTAGCTGCTTCTTCCCACT		4079640|F|0		1	0.585106	0.414894	630.317	528.24	0.193239	37	5.61957
4079640	TGCAGCCAGGTTGTTTGGTCGTCCCAAATTGTTTCATCATATTTCTCAGTTTAGCTGCTTCTTCCCACT		4079640|F|0	37:C>T	1	0.585106	0.414894	630.317	102.077	0.193239	37	5.61957
4080239	TGCAGTGGCTATATATGCACGGGTACAAACAAACTATTGAGTTTGGTTGTGACAGTGCAATGCCATTTA		4080239|F|0		1	0.542553	0.457447	838.484	224.902	1.72412	18	4.68545
4080239	TGCAGTGGCTATATATGCACGGGTACAAACAAACTATTGAGTTTGGTTGTGACAGTGCAATGCCATTTA		4080239|F|0	18:A>G	1	0.542553	0.457447	838.484	387.757	1.72412	18	4.68545
4089887	TGCAGTCAATTAGTATTCATGATTGTGCGAAGTTAGCATTCATGCCTCCTGAAACATGGAGCAATTACA		4089887|F|0		1	0.595745	0.404255	493.923	87.2319	4.66218	20	2.29558
4089887	TGCAGTCAATTAGTATTCATGATTGTGCGAAGTTAGCATTCATGCCTCCTGAAACATGGAGCAATTACA		4089887|F|0	20:G>T	1	0.595745	0.404255	493.923	406.691	4.66218	20	2.29558
4083816	TGCAGAATTTTATAAACCAGTCCCATAAGTATACACGTACTAATAGGTGAAAACTACAACTATGCATAT		4083816|F|0		1	0.595745	0.404255	263.45	196.935	0.337752	5	2.09505
4083816	TGCAGAATTTTATAAACCAGTCCCATAAGTATACACGTACTAATAGGTGAAAACTACAACTATGCATAT		4083816|F|0	5:A>C	1	0.595745	0.404255	263.45	66.5152	0.337752	5	2.09505
3630011	TGCAGGTTTGTTTTGCTATTTTCAGGAGTTTGGTTTCTTGTTCAATTACAGATCGGAAGAGCGGTTCAG		3630011|F|0		1	0.606383	0.393617	6874.31	1223.92	4.61663	38	33.0789
3630011	TGCAGGTTTGTTTTGCTATTTTCAGGAGTTTGGTTTCTTGTTCAATTACAGATCGGAAGAGCGGTTCAG		3630011|F|0	38:T>A	1	0.606383	0.393617	6874.31	5650.39	4.61663	38	33.0789
4080989	TGCAGCTTTGCCCGGGTTGCTCTCAGTTGTATCGCGACGCTTTCGAGCCTGAAAGTCTGTCCACCAGTC		4080989|F|0		1	0.531915	0.468085	5219.66	3760.7	0.373082	61	43.2264
4080989	TGCAGCTTTGCCCGGGTTGCTCTCAGTTGTATCGCGACGCTTTCGAGCCTGAAAGTCTGTCCACCAGTC		4080989|F|0	61:C>G	1	0.531915	0.468085	5219.66	1403.05	0.373082	61	43.2264
4079915	TGCAGTTTGTGTTCTGGATACTATATTCTAATGCACATTGTATTTACAGATCGGAAGAGCGGTTCAGCA		4079915|F|0		1	0.606383	0.393617	2590.32	1996.94	0.290168	20	21.2441
4079915	TGCAGTTTGTGTTCTGGATACTATATTCTAATGCACATTGTATTTACAGATCGGAAGAGCGGTTCAGCA		4079915|F|0	20:C>T	1	0.606383	0.393617	2590.32	579.449	0.290168	20	21.2441
3636542	TGCAGTAACATGAGGGTCATGAGAAGAACTGGAAGCAGCTTCTAATTCAATTGGTTTATCCACCAGTCC		3636542|F|0		1	0.510638	0.489362	1538.19	554.69	0.947819	37	10.0853
3636542	TGCAGTAACATGAGGGTCATGAGAAGAACTGGAAGCAGCTTCTAATTCAATTGGTTTATCCACCAGTCC		3636542|F|0	37:G>A	1	0.510638	0.489362	1538.19	525.746	0.947819	37	10.0853
4079714	TGCAGTGAGTTCCTCCAATACAAACAAACAATATAAATATATAAACTTACAGATCGGAAGAGCGGTTCA		4079714|F|0		1	0.617021	0.382979	995.612	499.929	0.991506	39	5.31839
4079714	TGCAGTGAGTTCCTCCAATACAAACAAACAATATAAATATATAAACTTACAGATCGGAAGAGCGGTTCA		4079714|F|0	39:T>C	1	0.617021	0.382979	995.612	495.683	0.991506	39	5.31839
3636916	TGCAGATCTAACATTACAAAGCACTGCTATAACTAAATTCACGAGTCGATCTTCCGTTGTCCCAGAAAT		3636916|F|0		1	0.648936	0.351064	836.12	689.638	0.174589	64	7.33657
3636916	TGCAGATCTAACATTACAAAGCACTGCTATAACTAAATTCACGAGTCGATCTTCCGTTGTCCCAGAAAT		3636916|F|0	64:G>T	1	0.648936	0.351064	836.12	120.403	0.174589	64	7.33657
4080110	TGCAGTATTTCTTGTGATAACTAGGATATTGTAAATTCTCGCACTTTCAAGGTGATACCGCTGTGCATA		4080110|F|0		1	0.585106	0.414894	3591.01	2823.39	0.269531	58	32.4528
4080110	TGCAGTATTTCTTGTGATAACTAGGATATTGTAAATTCTCGCACTTTCAAGGTGATACCGCTGTGCATA		4080110|F|0	58:C>T	1	0.585106	0.414894	3591.01	760.991	0.269531	58	32.4528
3659113	TGCAGTTGATTCATAGGGTAGTATATAACCTGCACCATCTGTACTAGTTTGGTTATATGTTCAAATTTT		3659113|F|0		1	0.638298	0.361702	4114.21	1157.74	2.55365	10	29.6857
3659113	TGCAGTTGATTCATAGGGTAGTATATAACCTGCACCATCTGTACTAGTTTGGTTATATGTTCAAATTTT		3659113|F|0	10:T>C	1	0.638298	0.361702	4114.21	2956.46	2.55365	10	29.6857
4081868	TGCAGCACTTGACAACTCTTGTCAACAAAAACAGAACGAGCTTACATTCTGAGAGTTGGCTGAATACAG		4081868|F|0		1	0.734043	0.265957	3258.83	2797.73	0.128052	40	29.7631
4081868	TGCAGCACTTGACAACTCTTGTCAACAAAAACAGAACGAGCTTACATTCTGAGAGTTGGCTGAATACAG		4081868|F|0	40:C>T	1	0.734043	0.265957	3258.83	358.256	0.128052	40	29.7631
3632253	TGCAGCATCACATTCTACTTCGAAAGGCATGGAAAAATCAGGCAGGACCAAAACAGGGGACGTGGTCAT		3632253|F|0		1	0.648936	0.351064	799.428	624.568	0.268071	59	7.61668
3632253	TGCAGCATCACATTCTACTTCGAAAGGCATGGAAAAATCAGGCAGGACCAAAACAGGGGACGTGGTCAT		3632253|F|0	59:A>G	1	0.648936	0.351064	799.428	167.428	0.268071	59	7.61668
4106424	TGCAGTGCCAACCATCCAAAATCTGAAGTATTATCCATTCATCCACATGTGAGTCTTTGCTCCTTACAG		100065600|F|0		1	0.819149	0.180851	2910.59	131.817	21.0806	42	7.75394
4106424	TGCAGTGCCAACCATCCAAAATCTGAAGTATTATCCATTCATCCACATGTGAGTCTTTGCTCCTTACAG		100065600|F|0	42:C>T	1	0.819149	0.180851	2910.59	2778.78	21.0806	42	7.75394
4105966	TGCAGTGCTCGTGCATACGAGAAAGACACGTGCCATGGGTTGGGACTTTGGTTCATTGCATTACAGATC		100000901|F|0		1	0.829787	0.170213	4788.26	4224.19	0.107847	41	44.9382
4105966	TGCAGTGCTCGTGCATACGAGAAAGACACGTGCCATGGGTTGGGACTTTGGTTCATTGCATTACAGATC		100000901|F|0	41:G>A	1	0.829787	0.170213	4788.26	455.567	0.107847	41	44.9382
4085222	TGCAGGCTGGGGTGTGCATTGAAGCAGATGGGCCTAGGGGGCGAATGGGACAAGGCCCATTTGATTACA		4085222|F|0		1	0.851064	0.148936	881.259	773.493	0.0420434	16	8.22865
4085222	TGCAGGCTGGGGTGTGCATTGAAGCAGATGGGCCTAGGGGGCGAATGGGACAAGGCCCATTTGATTACA		4085222|F|0	16:C>A	1	0.851064	0.148936	881.259	32.5203	0.0420434	16	8.22865
3634547	TGCAGGTCAACAGGATAGGACCCCACTTCTCTTATACGCCGAGCAACATGGAATGTTGAATGGATCCTA		3634547|F|0		1	0.691489	0.308511	3577.01	1645.63	0.411862	63	21.3718
3634547	TGCAGGTCAACAGGATAGGACCCCACTTCTCTTATACGCCGAGCAACATGGAATGTTGAATGGATCCTA		3634547|F|0	63:A>G	1	0.691489	0.308511	3577.01	677.771	0.411862	63	21.3718
4082148	TGCAGGTACAAACTTGTATATTCGTTTGGACATAAGTTATATGTTTGTGAAACTAGAAAACAATGTTCT		4082148|F|0		1	0.87234	0.12766	2109.48	2038.58	0.0318457	6	21.687
4082148	TGCAGGTACAAACTTGTATATTCGTTTGGACATAAGTTATATGTTTGTGAAACTAGAAAACAATGTTCT		4082148|F|0	6:T>C	1	0.87234	0.12766	2109.48	64.92	0.0318457	6	21.687
4081832	TGCAGATGACTGATACTGTTGCATTTGTTATGACTCTCTTTGGAGCAAGTCGTTCCTGTTGATGCAGCA		4081832|F|0		1	0.882979	0.117021	3251.28	2930.42	0.0932369	50	31.1747
4081832	TGCAGATGACTGATACTGTTGCATTTGTTATGACTCTCTTTGGAGCAAGTCGTTCCTGTTGATGCAGCA		4081832|F|0	50:C>T	1	0.882979	0.117021	3251.28	273.224	0.0932369	50	31.1747
4081864	TGCAGTGGAAGATGTTGCTACTATATGTCCATTGTTCCTATCTACCACGTTTGCAGTAATGTACTTTAT		4081864|F|0		1	0.893617	0.106383	1691.48	1607.05	0.0525425	63	17.0962
4081864	TGCAGTGGAAGATGTTGCTACTATATGTCCATTGTTCCTATCTACCACGTTTGCAGTAATGTACTTTAT		4081864|F|0	63:C>T	1	0.893617	0.106383	1691.48	84.4382	0.0525425	63	17.0962
4079716	TGCAGTTGCAATATGTTGTTCTGTAACAGATAATAATTGTATTATATTGGACCCTTCCAAACAAGAAGA	MtChr7	4079716|F|0		1	0.893617	0.106383	846.735	767.887	0.102681	6	8.16901
4079716	TGCAGTTGCAATATGTTGTTCTGTAACAGATAATAATTGTATTATATTGGACCCTTCCAAACAAGAAGA	MtChr7	4079716|F|0	6:T>A	1	0.893617	0.106383	846.735	78.8472	0.102681	6	8.16901
3631105	TGCAGCTGCTAATCTAGCTATGCTTATCACAGGTCGAATTATGCTTGGTGTTGGCATTGGTTTTGGAGA		3631105|F|0		1	0.723404	0.276596	871.016	659.772	0.320178	49	8.45861
3631105	TGCAGCTGCTAATCTAGCTATGCTTATCACAGGTCGAATTATGCTTGGTGTTGGCATTGGTTTTGGAGA		3631105|F|0	49:G>A	1	0.723404	0.276596	871.016	211.245	0.320178	49	8.45861
4081314	TGCAGCATAATAATTTTCTGAATCTCTTCATATTTTGTTTTGTGCCTGTATTAGGGGTGTTTGAGGAAG		4081314|F|0		1	0.893617	0.106383	1480.93	1136.12	0.0393854	63	12.0864
4081314	TGCAGCATAATAATTTTCTGAATCTCTTCATATTTTGTTTTGTGCCTGTATTAGGGGTGTTTGAGGAAG		4081314|F|0	63:A>T	1	0.893617	0.106383	1480.93	44.7466	0.0393854	63	12.0864
4082154	TGCAGTGTCCTATCTTTTGAAATATGGATCCTGGAATATTAGTTTTGCTCATAACTTTCTCCATTTACC		4082154|F|0		1	0.893617	0.106383	1039.82	729.652	0.0440143	49	7.76225
4082154	TGCAGTGTCCTATCTTTTGAAATATGGATCCTGGAATATTAGTTTTGCTCATAACTTTCTCCATTTACC		4082154|F|0	49:C>G	1	0.893617	0.106383	1039.82	32.1151	0.0440143	49	7.76225
4106452	TGCAGTGCCAACCATACAAAATCTGAAGTATTATCCATTCATTCACATGTGAGTCTTTGCTCCTTACAG		100012600|F|0		1	0.904255	0.0957447	2870.57	91.7986	30.2704	15	10.1998
4106452	TGCAGTGCCAACCATACAAAATCTGAAGTATTATCCATTCATTCACATGTGAGTCTTTGCTCCTTACAG		100012600|F|0	15:A>C	1	0.904255	0.0957447	2870.57	2778.78	30.2704	15	10.1998
4081448	TGCAGGTATATATTCTTGCTTTTGTAGCCACCATAATTGTTCTCTTTATTCTTCACAAATTGTGAAATG		4081448|F|0		1	0.904255	0.0957447	1591.42	1466.1	0.085482	60	15.5968
4081448	TGCAGGTATATATTCTTGCTTTTGTAGCCACCATAATTGTTCTCTTTATTCTTCACAAATTGTGAAATG		4081448|F|0	60:T>C	1	0.904255	0.0957447	1591.42	125.325	0.085482	60	15.5968
4080533	TGCAGGGACGACGAATCCATGGCCAACACTGTCTTTTCTCTTATCATTCTCCTTCACTTCCATTGTGTT		4080533|F|0		1	0.904255	0.0957447	950.339	896.035	0.0606056	64	9.53228
4080533	TGCAGGGACGACGAATCCATGGCCAACACTGTCTTTTCTCTTATCATTCTCCTTCACTTCCATTGTGTT		4080533|F|0	64:G>A	1	0.904255	0.0957447	950.339	54.3047	0.0606056	64	9.53228
4081599	TGCAGCATTAGTTTTATTTAGTTTTGGGTCGTTAGTTTCGGGTCTGGGTTATGTTTGTTTGACCCAGTT		4081599|F|0		1	0.904255	0.0957447	414.117	28.1798	13.6955	38	3.13109
4081599	TGCAGCATTAGTTTTATTTAGTTTTGGGTCGTTAGTTTCGGGTCTGGGTTATGTTTGTTTGACCCAGTT		4081599|F|0	38:C>T	1	0.904255	0.0957447	414.117	385.937	13.6955	38	3.13109
3633769	TGCAGCGGTTCTATCAGTCATTTCATCAAACATTTTCCTGGCAGGCTCGATCGGTCCATACTTAGCAAA		3633769|F|0		1	0.904255	0.0957447	261.514	230.618	0.133969	56	2.45338
3633769	TGCAGCGGTTCTATCAGTCATTTCATCAAACATTTTCCTGGCAGGCTCGATCGGTCCATACTTAGCAAA		3633769|F|0	56:C>G	1	0.904255	0.0957447	261.514	30.8958	0.133969	56	2.45338
4081868	TGCAGCACTTGACAACTCTTGTCAACAAAAACAGAACGAGCTTACATTCTGAGAGTTGGCTGAATACAG		4081868|F|0		1	0.914894	0.0851064	3258.83	2797.73	0.0309595	33	29.7631
4081868	TGCAGCACTTGACAACTCTTGTCAACAAAAACAGAACGAGCTTACATTCTGAGAGTTGGCTGAATACAG		4081868|F|0	33:G>A	1	0.914894	0.0851064	3258.83	86.6165	0.0309595	33	29.7631
4081246	TGCAGCTGCAAACATTCGGGCTGCTTCGTTTGGCATACCTCTACACAGTCTTTTTGAAGCCAAAGGAAT		4081246|F|0		1	0.914894	0.0851064	2312.27	2231.37	0.0331086	47	23.738
4081246	TGCAGCTGCAAACATTCGGGCTGCTTCGTTTGGCATACCTCTACACAGTCTTTTTGAAGCCAAAGGAAT		4081246|F|0	47:G>T	1	0.914894	0.0851064	2312.27	73.8777	0.0331086	47	23.738
4079694	TGCAGATTTGTTGGTTCTAAAATGATTTCCACTGTAAAGCAGCTCCCAAATTCTACAGGCCATTACCTG		4079694|F|0		1	0.914894	0.0851064	1383.91	1332.02	0.038955	41	14.1705
4079694	TGCAGATTTGTTGGTTCTAAAATGATTTCCACTGTAAAGCAGCTCCCAAATTCTACAGGCCATTACCTG		4079694|F|0	41:G>A	1	0.914894	0.0851064	1383.91	51.889	0.038955	41	14.1705
4080981	TGCAGGTATGCTGGATATTCATCTTGCTTTCGTAAAGAAGCTGGATCTCATGGTCGAGATACTCTAGGA	MtChr1	4080981|F|0		1	0.914894	0.0851064	775.649	733.159	0.0579546	50	7.79957
4080981	TGCAGGTATGCTGGATATTCATCTTGCTTTCGTAAAGAAGCTGGATCTCATGGTCGAGATACTCTAGGA	MtChr1	4080981|F|0	50:T>C	1	0.914894	0.0851064	775.649	42.49	0.0579546	50	7.79957
4081544	TGCAGTGCTAGAGAATTTGAACCTATATAAACTTTCTTCAACCTATATAAAATCCGCAAACAATGAAAT		4081544|F|0		1	0.914894	0.0851064	834.036	690.145	0.0283214	27	7.34197
4081544	TGCAGTGCTAGAGAATTTGAACCTATATAAACTTTCTTCAACCTATATAAAATCCGCAAACAATGAAAT		4081544|F|0	27:T>C	1	0.914894	0.0851064	834.036	19.5459	0.0283214	27	7.34197
4081863	TGCAGAGATGCAGCCTGAAAAATAGGACAAATGATATAGGAATATCAAATTACAGATCGGAAGAGCGGT		4081863|F|0		1	0.925532	0.0744681	3684.53	3433.73	0.0573058	8	36.5291
4081863	TGCAGAGATGCAGCCTGAAAAATAGGACAAATGATATAGGAATATCAAATTACAGATCGGAAGAGCGGT		4081863|F|0	8:T>A	1	0.925532	0.0744681	3684.53	196.773	0.0573058	8	36.5291
3636808	TGCAGTTCTGCTGACGGTGAATTGCGAATTTGGGATACGTTTCGACGCCAAACAGTTTCATCAGCATGG		3636808|F|0		1	0.925532	0.0744681	2587.19	2438.84	0.058385	37	25.9451
3636808	TGCAGTTCTGCTGACGGTGAATTGCGAATTTGGGATACGTTTCGACGCCAAACAGTTTCATCAGCATGG		3636808|F|0	37:C>T	1	0.925532	0.0744681	2587.19	142.392	0.058385	37	25.9451
4081875	TGCAGCTCTCTTTATGAACTCAATGCTTTATCACTCTTCACAAGATGTTTATGACATGCAATGGTATCG		4081875|F|0		1	0.93617	0.0638298	2357.98	2153	0.0845959	5	22.9043
4081875	TGCAGCTCTCTTTATGAACTCAATGCTTTATCACTCTTCACAAGATGTTTATGACATGCAATGGTATCG		4081875|F|0	5:C>T	1	0.93617	0.0638298	2357.98	182.135	0.0845959	5	22.9043
4079952	TGCAGAAACTTCTCCCAGCTCCTCTTCCGATAGTTTCACCGATAAGGCACCAAGGTTTTGATCCAGATT		4079952|F|0		1	0.93617	0.0638298	5544.48	5260.83	0.0267125	49	55.9663
4079952	TGCAGAAACTTCTCCCAGCTCCTCTTCCGATAGTTTCACCGATAAGGCACCAAGGTTTTGATCCAGATT		4079952|F|0	49:C>A	1	0.93617	0.0638298	5544.48	140.53	0.0267125	49	55.9663
4079770	TGCAGGAGTCAAGCAAGAGCATACAGATAGAAGCATTTCATGTTTTCAAGGTATTATAATTACAGATCG	MtChr8	4079770|F|0		1	0.93617	0.0638298	3162.23	2999.23	0.039695	5	31.9067
4079770	TGCAGGAGTCAAGCAAGAGCATACAGATAGAAGCATTTCATGTTTTCAAGGTATTATAATTACAGATCG	MtChr8	4079770|F|0	5:G>C	1	0.93617	0.0638298	3162.23	119.055	0.039695	5	31.9067
4082023	TGCAGCCTCAAAAACTTGGTTTCTTGCCATCCCTTGAAATTCTTCAATGACTATGGTGAATTGCGCGGA	MtChr2|MtChr2|MtChr2	4082023|F|0		1	0.93617	0.0638298	6269.24	4156.34	0.0205495	15	44.2164
4082023	TGCAGCCTCAAAAACTTGGTTTCTTGCCATCCCTTGAAATTCTTCAATGACTATGGTGAATTGCGCGGA	MtChr2|MtChr2|MtChr2	4082023|F|0	15:T>A	1	0.93617	0.0638298	6269.24	85.4107	0.0205495	15	44.2164
4082054	TGCAGATTGTGGTTCTGAGGGTGTCATTGCACTGCAAAGCCTGCGAAGGAAAAGTCAGAAAACATATCT		4082054|F|0		1	0.93617	0.0638298	1410.16	1336.42	0.0510813	44	14.2172
4082054	TGCAGATTGTGGTTCTGAGGGTGTCATTGCACTGCAAAGCCTGCGAAGGAAAAGTCAGAAAACATATCT		4082054|F|0	44:G>T	1	0.93617	0.0638298	1410.16	68.2661	0.0510813	44	14.2172
4080364	TGCAGGTTGCTGAAGAGATAGGTACAGAAGTCAAGACTCATAAAGATTTTCTGGAACAGATGGTACACT		4080364|F|0		1	0.712766	0.287234	787.471	563.411	0.397685	9	7.71796
4080364	TGCAGGTTGCTGAAGAGATAGGTACAGAAGTCAAGACTCATAAAGATTTTCTGGAACAGATGGTACACT		4080364|F|0	9:C>T	1	0.712766	0.287234	787.471	224.06	0.397685	9	7.71796
4084344	TGCAGAGACATTATTCATATTATATATAGTTTACCAAACATATCATGGTGATTACTAGTAAGGAAACAT		4084344|F|0		1	0.93617	0.0638298	398.613	383.722	0.0388066	12	4.08214
4084344	TGCAGAGACATTATTCATATTATATATAGTTTACCAAACATATCATGGTGATTACTAGTAAGGAAACAT		4084344|F|0	12:A>G	1	0.93617	0.0638298	398.613	14.8909	0.0388066	12	4.08214
3636786	TGCAGATTTCAACATTTGATAAATATGCCAAACCTTGGTATTTTTCAGTATGTCATTTTACAGATCGGA		3636786|F|0		1	0.755319	0.244681	5348.55	3714.38	0.41941	52	48.8735
3636786	TGCAGATTTCAACATTTGATAAATATGCCAAACCTTGGTATTTTTCAGTATGTCATTTTACAGATCGGA		3636786|F|0	52:T>G	1	0.755319	0.244681	5348.55	1557.85	0.41941	52	48.8735
3633837	TGCAGGAGAACTCCAATTGGGGCATCCCAGCTGTCTCCTGTTGATTTGCTATTGCTCGGGCTCTACTGC		3633837|F|0		1	0.904255	0.0957447	2268.78	81.285	26.9115	31	6.25269
3633837	TGCAGGAGAACTCCAATTGGGGCATCCCAGCTGTCTCCTGTTGATTTGCTATTGCTCGGGCTCTACTGC		3633837|F|0	31:T>C	1	0.904255	0.0957447	2268.78	2187.5	26.9115	31	6.25269
3636284	TGCAGATTCAGCAAAAGCTAGCATTACTTTGTAATCATCTATTACAGATCGGAAGAGCGGTTCAGCAGG		3636284|F|0		1	0.946809	0.0531915	2346.65	2212.44	0.0543822	13	23.5366
3636284	TGCAGATTCAGCAAAAGCTAGCATTACTTTGTAATCATCTATTACAGATCGGAAGAGCGGTTCAGCAGG		3636284|F|0	13:A>C	1	0.946809	0.0531915	2346.65	120.317	0.0543822	13	23.5366
4081979	TGCAGCAGCAATTGCTTATAGCCTTCGCATGCAAACATTTACAGATCGGAAGAGCGGTTCAGCAGGAAT		4081979|F|0		1	0.925532	0.0744681	4726.3	4445.2	0.0486001	26	48.3174
4081979	TGCAGCAGCAATTGCTTATAGCCTTCGCATGCAAACATTTACAGATCGGAAGAGCGGTTCAGCAGGAAT		4081979|F|0	26:G>A	1	0.925532	0.0744681	4726.3	216.037	0.0486001	26	48.3174
4082000	TGCAGGGATGATTTGATAAGTAATTGCAGCTATTACCTGTAAAATGATGAAAGTGAGTCGCAATTTACA		4082000|F|0		1	0.946809	0.0531915	3276.47	3131.05	0.0316915	52	33.3091
4082000	TGCAGGGATGATTTGATAAGTAATTGCAGCTATTACCTGTAAAATGATGAAAGTGAGTCGCAATTTACA		4082000|F|0	52:G>T	1	0.946809	0.0531915	3276.47	99.2277	0.0316915	52	33.3091
4080375	TGCAGAGTGAAGGTTCTGCTGTGTGGATACATGCACCAGGCCAAGATATATCCAGTTTGCAACTTACAG		4080375|F|0		1	0.946809	0.0531915	2252.43	2152.9	0.0434174	17	22.9031
4080375	TGCAGAGTGAAGGTTCTGCTGTGTGGATACATGCACCAGGCCAAGATATATCCAGTTTGCAACTTACAG		4080375|F|0	17:G>A	1	0.946809	0.0531915	2252.43	93.4731	0.0434174	17	22.9031
4079690	TGCAGTTTCTGTTTATTACATGTATGAAGGAGGAAGATTTTACAGATCGGAAGAGCGGTTCAGCAGGAA		4079690|F|0		1	0.904255	0.0957447	4782.94	4459.23	0.0543331	23	49.547
4079690	TGCAGTTTCTGTTTATTACATGTATGAAGGAGGAAGATTTTACAGATCGGAAGAGCGGTTCAGCAGGAA		4079690|F|0	23:A>G	1	0.904255	0.0957447	4782.94	242.284	0.0543331	23	49.547
4081203	TGCAGCATATTTTACTGTTAGAACTGCAAATACATACTGGGGATCTCTGCTGTAAGATTATTTGATTTA		4081203|F|0		1	0.946809	0.0531915	2627.09	2530.76	0.0356981	56	26.9229
4081203	TGCAGCATATTTTACTGTTAGAACTGCAAATACATACTGGGGATCTCTGCTGTAAGATTATTTGATTTA		4081203|F|0	56:A>T	1	0.946809	0.0531915	2627.09	90.3431	0.0356981	56	26.9229
4079641	TGCAGCAACAAAGATATCAGAGCCTATTTCTTGGTTACAGATCGGAAGAGCGGTTCAGCAGGAATGCCG		4079641|F|0		1	0.946809	0.0531915	2770.07	2675.91	0.0289598	24	28.4671
4079641	TGCAGCAACAAAGATATCAGAGCCTATTTCTTGGTTACAGATCGGAAGAGCGGTTCAGCAGGAATGCCG		4079641|F|0	24:T>A	1	0.946809	0.0531915	2770.07	77.4938	0.0289598	24	28.4671
4087334	TGCAGCATTATGATGCCGAAGCTTAGATCTAGCCTGAAAAATAAAACAAATTGGTATCAAAAATGGAAA		4087334|F|0		1	0.946809	0.0531915	1385.39	1333.56	0.0388666	33	14.1868
4087334	TGCAGCATTATGATGCCGAAGCTTAGATCTAGCCTGAAAAATAAAACAAATTGGTATCAAAAATGGAAA		4087334|F|0	33:C>T	1	0.946809	0.0531915	1385.39	51.831	0.0388666	33	14.1868
4080613	TGCAGGAAAAAAGAATAAGGTACTGGTACGAATAGCGTGATTGGATTATTTTATTTATTCTGTTTGTTT		4080613|F|0		1	0.946809	0.0531915	1721.31	1671.33	0.0299039	22	17.7801
4080613	TGCAGGAAAAAAGAATAAGGTACTGGTACGAATAGCGTGATTGGATTATTTTATTTATTCTGTTTGTTT		4080613|F|0	22:C>T	1	0.946809	0.0531915	1721.31	49.9794	0.0299039	22	17.7801
3639921	TGCAGGGATGTTACAGCATTACTTGAGGCTGATATGGATGTCATACTGTTATGCACATCTATTTCGTCA		3639921|F|0		1	0.946809	0.0531915	509.617	471.045	0.0818857	26	5.01111
3639921	TGCAGGGATGTTACAGCATTACTTGAGGCTGATATGGATGTCATACTGTTATGCACATCTATTTCGTCA		3639921|F|0	26:G>A	1	0.946809	0.0531915	509.617	38.5718	0.0818857	26	5.01111
3636916	TGCAGATCTAACATTACAAAGCACTGCTATAACTAAATTCACGAGTCGATCTTCCGTTGTCCCAGAAAT		3636916|F|0		1	0.946809	0.0531915	836.12	689.638	0.0378161	55	7.33657
3636916	TGCAGATCTAACATTACAAAGCACTGCTATAACTAAATTCACGAGTCGATCTTCCGTTGTCCCAGAAAT		3636916|F|0	55:G>T	1	0.946809	0.0531915	836.12	26.0794	0.0378161	55	7.33657
3631636	TGCAGATCCGAAAACTCGAAAAAGGGCCTTGGGAGTGATTCATGAGCTCCTCAGCTTGACCATAGAGAA		3631636|F|0		1	0.946809	0.0531915	737.914	721.064	0.0233687	17	7.67089
3631636	TGCAGATCCGAAAACTCGAAAAAGGGCCTTGGGAGTGATTCATGAGCTCCTCAGCTTGACCATAGAGAA		3631636|F|0	17:G>A	1	0.946809	0.0531915	737.914	16.8503	0.0233687	17	7.67089
4083415	TGCAGTCATTTGCAAGGTTGAGAATGTTACAGACACCTCATCATCTGAACTTTTAGCTTGTAGGTGAGT	MtChr8|MtChr8	4083415|F|0		1	0.946809	0.0531915	271.983	257.13	0.0577652	28	2.73542
4083415	TGCAGTCATTTGCAAGGTTGAGAATGTTACAGACACCTCATCATCTGAACTTTTAGCTTGTAGGTGAGT	MtChr8|MtChr8	4083415|F|0	28:A>G	1	0.946809	0.0531915	271.983	14.8532	0.0577652	28	2.73542
4080884	TGCAGCCGTTTATAGAAGAGTTCAATCATCCCTTGCCAGAAAAATGCTCTGGTGGGAATACCGGTGTTT		4080884|F|0		1	0.946809	0.0531915	532.594	351.587	0.0289207	38	3.74029
4080884	TGCAGCCGTTTATAGAAGAGTTCAATCATCCCTTGCCAGAAAAATGCTCTGGTGGGAATACCGGTGTTT		4080884|F|0	38:G>T	1	0.946809	0.0531915	532.594	10.1682	0.0289207	38	3.74029
3632910	TGCAGCAACATTTGAGAGTACAAGGAGAAAGAAAGCAATCAAAGAGAGTATAAGTGTCATGCAATCACA		3632910|F|0		1	0.957447	0.0425532	328.443	11.6426	27.2104	20	2.91066
3632910	TGCAGCAACATTTGAGAGTACAAGGAGAAAGAAAGCAATCAAAGAGAGTATAAGTGTCATGCAATCACA		3632910|F|0	20:C>T	1	0.957447	0.0425532	328.443	316.8	27.2104	20	2.91066
3659033	TGCAGTTCGATATTTGTTGACTCAAACTGTGGAAGAATATAATCAATTTACAGATCGGAAGAGCGGTTC		3659033|F|0		1	0.904255	0.0957447	9482.49	509.474	17.6123	10	36.391
3659033	TGCAGTTCGATATTTGTTGACTCAAACTGTGGAAGAATATAATCAATTTACAGATCGGAAGAGCGGTTC		3659033|F|0	10:T>C	1	0.904255	0.0957447	9482.49	8973.02	17.6123	10	36.391
4080441	TGCAGAAATCTACCTAGGAACTAAAGCAACTGTCTCGGCAGAAAGAGTTACAGATCGGAAGAGCGGTTC		4080441|F|0		1	0.957447	0.0425532	15381	14602.6	0.0158055	36	155.346
4080441	TGCAGAAATCTACCTAGGAACTAAAGCAACTGTCTCGGCAGAAAGAGTTACAGATCGGAAGAGCGGTTC		4080441|F|0	36:G>C	1	0.957447	0.0425532	15381	230.802	0.0158055	36	155.346
4081363	TGCAGAGAGTGATGGGGATTCAGAACTCTTTCCTCAATCATGCAACACTTTGTTTTGGTTACAGATCGG		4081363|F|0		1	0.957447	0.0425532	4927.99	4673.42	0.0245619	51	49.7172
4081363	TGCAGAGAGTGATGGGGATTCAGAACTCTTTCCTCAATCATGCAACACTTTGTTTTGGTTACAGATCGG		4081363|F|0	51:G>T	1	0.957447	0.0425532	4927.99	114.788	0.0245619	51	49.7172
4081796	TGCAGGGAATCTCAATGAGGAAGAATGGGTAACAGTATATGGGTAATGTCTAAACTCTGCTTTACAGAT	MtChr2	4081796|F|0		1	0.957447	0.0425532	2898.48	2751.32	0.0390919	34	29.2693
4081796	TGCAGGGAATCTCAATGAGGAAGAATGGGTAACAGTATATGGGTAATGTCTAAACTCTGCTTTACAGAT	MtChr2	4081796|F|0	34:G>A	1	0.957447	0.0425532	2898.48	107.554	0.0390919	34	29.2693
4080382	TGCAGGTCAAAATATGATTTGCAAGAATTTTTGAAGCCTAGTTTGCGAATTGTGTCTGGAAAAAGCAGC	MtChr2|MtChr2	4080382|F|0		1	0.946809	0.0531915	4317.82	3058.45	0.0456237	6	32.8865
4080382	TGCAGGTCAAAATATGATTTGCAAGAATTTTTGAAGCCTAGTTTGCGAATTGTGTCTGGAAAAAGCAGC	MtChr2|MtChr2	4080382|F|0	6:T>A	1	0.946809	0.0531915	4317.82	139.538	0.0456237	6	32.8865
4082066	TGCAGAGGAGAAGCAGATCAACACTTCTTCTCTCAAAGTTTGGCTTGATGGCTTGAAAGATGCTGTCTA	MtChr3	4082066|F|0		1	0.957447	0.0425532	2319.42	1643.69	0.040225	38	17.486
4082066	TGCAGAGGAGAAGCAGATCAACACTTCTTCTCTCAAAGTTTGGCTTGATGGCTTGAAAGATGCTGTCTA	MtChr3	4082066|F|0	38:T>A	1	0.957447	0.0425532	2319.42	66.1173	0.040225	38	17.486
4082068	TGCAGATAAAATTTTCTGTTATTTCGAATAATCTTACAAATAAGTCTATTGGAAATTTAGAAGCACCTT		4082068|F|0		1	0.957447	0.0425532	1238.19	1176.26	0.0526533	40	12.5134
4082068	TGCAGATAAAATTTTCTGTTATTTCGAATAATCTTACAAATAAGTCTATTGGAAATTTAGAAGCACCTT		4082068|F|0	40:T>G	1	0.957447	0.0425532	1238.19	61.9339	0.0526533	40	12.5134
4081978	TGCAGTCAAATAACATCAGTGGGGAAAACTTCCCCGATTCACTTGTTTCCTGGGTGAGTGGTTTTCCTC		4081978|F|0		1	0.957447	0.0425532	1663.95	1606.56	0.0353864	16	17.091
4081978	TGCAGTCAAATAACATCAGTGGGGAAAACTTCCCCGATTCACTTGTTTCCTGGGTGAGTGGTTTTCCTC		4081978|F|0	16:C>T	1	0.957447	0.0425532	1663.95	56.8503	0.0353864	16	17.091
4079710	TGCAGGGCTTGCTGATATCATTGAAGAGGTTTGAAAAGTTACAGATCGGAAGAGCGGTTCAGCAGGAAT		4079710|F|0		1	0.957447	0.0425532	4225.61	4119.53	0.0105293	11	43.8248
4079710	TGCAGGGCTTGCTGATATCATTGAAGAGGTTTGAAAAGTTACAGATCGGAAGAGCGGTTCAGCAGGAAT		4079710|F|0	11:C>T	1	0.957447	0.0425532	4225.61	43.376	0.0105293	11	43.8248
4079881	TGCAGTGGAGGCCTTGGATTTGCAGTTGATTGATTAGGAGCATAAGGGTCATGAGGTAGACTGTTGGCT		4079881|F|0		1	0.957447	0.0425532	1088.29	1045.68	0.0407511	60	11.1242
4079881	TGCAGTGGAGGCCTTGGATTTGCAGTTGATTGATTAGGAGCATAAGGGTCATGAGGTAGACTGTTGGCT		4079881|F|0	60:C>G	1	0.957447	0.0425532	1088.29	42.6125	0.0407511	60	11.1242
4080939	TGCAGAAGAACAAAACAGATTAGAAAAATAACAATAACAATACACAATGCGGCAACAAACAAATTCTTC		4080939|F|0		1	0.957447	0.0425532	2573.67	2519.26	0.0153924	52	26.8007
4080939	TGCAGAAGAACAAAACAGATTAGAAAAATAACAATAACAATACACAATGCGGCAACAAACAAATTCTTC		4080939|F|0	52:C>A	1	0.957447	0.0425532	2573.67	38.7775	0.0153924	52	26.8007
4081041	TGCAGAGGACCGCCCAGACCGTATTTGCTTGCTACCGGACGTGAATTTGGGTTCATCACTCAAATCCCA		4081041|F|0		1	0.957447	0.0425532	667.896	637.214	0.0481509	19	6.77887
4081041	TGCAGAGGACCGCCCAGACCGTATTTGCTTGCTACCGGACGTGAATTTGGGTTCATCACTCAAATCCCA		4081041|F|0	19:C>T	1	0.957447	0.0425532	667.896	30.6824	0.0481509	19	6.77887
4082110	TGCAGGGAAGGCAAATCGAAAATACGTAAATAGGCTTCCAAGATATGATGTTCCCAAGGATATTAGAGT	MtChr5|MtChr2	4082110|F|0		1	0.957447	0.0425532	911.487	891.31	0.0226374	48	9.48202
4082110	TGCAGGGAAGGCAAATCGAAAATACGTAAATAGGCTTCCAAGATATGATGTTCCCAAGGATATTAGAGT	MtChr5|MtChr2	4082110|F|0	48:T>A	1	0.957447	0.0425532	911.487	20.1769	0.0226374	48	9.48202
4079995	TGCAGTATAGATGTAATACTTGTACATTCTTGGAATGCAGAGGAGACAGAGAAAGACGTAGTGGACTTT	MtChr2	4079995|F|0		1	0.957447	0.0425532	672.471	656.903	0.0144734	63	6.98833
4079995	TGCAGTATAGATGTAATACTTGTACATTCTTGGAATGCAGAGGAGACAGAGAAAGACGTAGTGGACTTT	MtChr2	4079995|F|0	63:G>A	1	0.957447	0.0425532	672.471	9.50764	0.0144734	63	6.98833
3632614	TGCAGACATAATAATCATCTCCAAACAGAGCTCGCATGGCATCAATAGGTTTACAGATCGGAAGAGCGG		3632614|F|0		1	0.957447	0.0425532	3062	53.663	56.0597	45	10.7326
3632614	TGCAGACATAATAATCATCTCCAAACAGAGCTCGCATGGCATCAATAGGTTTACAGATCGGAAGAGCGG		3632614|F|0	45:T>C	1	0.957447	0.0425532	3062	3008.33	56.0597	45	10.7326
3631528	TGCAGGTTCACCTGTGTATCATCAAGTCTGGTATACGAAATGATGTTATTTGGTTACAGATCGGAAGAG		3631528|F|0		1	0.93617	0.0638298	3161.81	246.82	11.8102	36	27.4245
3631528	TGCAGGTTCACCTGTGTATCATCAAGTCTGGTATACGAAATGATGTTATTTGGTTACAGATCGGAAGAG		3631528|F|0	36:G>A	1	0.93617	0.0638298	3161.81	2914.99	11.8102	36	27.4245
3637265	TGCAGGTTTATACTAAGAGTATGAAATATAACATACCATGTGTACCAACTGGTTCTTTACAGATCGGAA		3637265|F|0		1	0.93617	0.0638298	3043.57	161.991	17.7885	37	16.1991
3637265	TGCAGGTTTATACTAAGAGTATGAAATATAACATACCATGTGTACCAACTGGTTCTTTACAGATCGGAA		3637265|F|0	37:A>G	1	0.93617	0.0638298	3043.57	2881.58	17.7885	37	16.1991
3631999	TGCAGTAGCATTCTGATAAGAGCCATTAGCTAAGTTAGTAAACGGCATAGAATTGGAGTAACTAATATG		3631999|F|0		1	0.968085	0.0319149	1822.36	25.854	69.4863	45	6.46351
3631999	TGCAGTAGCATTCTGATAAGAGCCATTAGCTAAGTTAGTAAACGGCATAGAATTGGAGTAACTAATATG		3631999|F|0	45:C>T	1	0.968085	0.0319149	1822.36	1796.5	69.4863	45	6.46351
3633237	TGCAGCAACGAAGGCCGCCAGAACCAACTTTGGAACCTCGGGTTTGTTAGATATCAGTCTCTTTACAGA		3633237|F|0		1	0.93617	0.0638298	3207.79	3018.55	0.0461734	16	33.5394
3633237	TGCAGCAACGAAGGCCGCCAGAACCAACTTTGGAACCTCGGGTTTGTTAGATATCAGTCTCTTTACAGA		3633237|F|0	16:G>A	1	0.93617	0.0638298	3207.79	139.376	0.0461734	16	33.5394
3631421	TGCAGTATGTCAATTTCCCTATGTTTTCCCTTAGTTACTTTAGTTGTATTACTCGTATATTATGCATTA		3631421|F|0		1	0.946809	0.0531915	2662.45	2552.55	0.0395281	53	28.05
3631421	TGCAGTATGTCAATTTCCCTATGTTTTCCCTTAGTTACTTTAGTTGTATTACTCGTATATTATGCATTA		3631421|F|0	53:C>T	1	0.946809	0.0531915	2662.45	100.897	0.0395281	53	28.05
3631124	TGCAGCATAAGGAATAGAAGTCACAACACAATCAATACGACTGGTAGGTACTGGAACTCTGCTCTGTAG		3631124|F|0		1	0.957447	0.0425532	1026.18	961.015	0.0678135	16	10.4458
3631124	TGCAGCATAAGGAATAGAAGTCACAACACAATCAATACGACTGGTAGGTACTGGAACTCTGCTCTGTAG		3631124|F|0	16:G>C	1	0.957447	0.0425532	1026.18	65.1698	0.0678135	16	10.4458
3633037	TGCAGATGCTCCTGAATCACACTGTTGTTATTCCCTAACTGGATGAGTTTGTTAGATATACGGGTCAAG	AC234842|MtChr2	3633037|F|0		1	0.968085	0.0319149	1174.03	1153.09	0.0181558	20	12.3988
3633037	TGCAGATGCTCCTGAATCACACTGTTGTTATTCCCTAACTGGATGAGTTTGTTAGATATACGGGTCAAG	AC234842|MtChr2	3633037|F|0	20:A>G	1	0.968085	0.0319149	1174.03	20.9353	0.0181558	20	12.3988
4086613	TGCAGAGCTTTCACATCAATATATCAGGTTTATCATAAAGCATATGTATAATACACATTCTCTGCTCAT		4086613|F|0		1	0.978723	0.0212766	454.934	447.226	0.0172352	39	4.75773
4086613	TGCAGAGCTTTCACATCAATATATCAGGTTTATCATAAAGCATATGTATAATACACATTCTCTGCTCAT		4086613|F|0	39:G>A	1	0.978723	0.0212766	454.934	7.70804	0.0172352	39	4.75773
3632328	TGCAGCCGTACAAGGTAATAGTCCTTCGTTGATGTGTCCCAATAAAATAGAGGTTATAGGTTGTGGTCA		3632328|F|0		1	0.978723	0.0212766	1013.83	630.676	0.0121893	5	6.70932
3632328	TGCAGCCGTACAAGGTAATAGTCCTTCGTTGATGTGTCCCAATAAAATAGAGGTTATAGGTTGTGGTCA		3632328|F|0	5:C>T	1	0.978723	0.0212766	1013.83	7.6875	0.0121893	5	6.70932
3635105	TGCAGTTTATTACCAGCATGCTGAAAAGAAAGAAAACCACTTACCATCTTACTAGACACCTCTGAATTC		3635105|F|0		1	0.968085	0.0319149	946.055	932.197	0.0148655	40	10.0236
3635105	TGCAGTTTATTACCAGCATGCTGAAAAGAAAGAAAACCACTTACCATCTTACTAGACACCTCTGAATTC		3635105|F|0	40:T>C	1	0.968085	0.0319149	946.055	13.8576	0.0148655	40	10.0236
3635839	TGCAGCTTTTACTGCATCTCATCAAACCTAGCATAGCAAAAAAACAACAAATTACAGATCGGAAGAGCG		3635839|F|0		1	0.957447	0.0425532	5700.64	239.444	22.8078	38	34.2063
3635839	TGCAGCTTTTACTGCATCTCATCAAACCTAGCATAGCAAAAAAACAACAAATTACAGATCGGAAGAGCG		3635839|F|0	38:A>C	1	0.957447	0.0425532	5700.64	5461.19	22.8078	38	34.2063
3640521	TGCAGCAGCCTGAAAAAGTAGAGTTTATCATTCAACCTAAAGATATAAACAGAGTTTACAGATCGGAAG		3640521|F|0		1	0.946809	0.0531915	4239.72	255.347	15.6038	26	28.3719
3640521	TGCAGCAGCCTGAAAAAGTAGAGTTTATCATTCAACCTAAAGATATAAACAGAGTTTACAGATCGGAAG		3640521|F|0	26:A>T	1	0.946809	0.0531915	4239.72	3984.38	15.6038	26	28.3719
3635309	TGCAGGGCAGATTTGGCTGCTTGCAAACTTCGATTCACAGGAAGACGTGGCATACCCGAATGACCCCAA		3635309|F|0		1	0.978723	0.0212766	4160.55	64.7679	63.2378	48	21.5893
3635309	TGCAGGGCAGATTTGGCTGCTTGCAAACTTCGATTCACAGGAAGACGTGGCATACCCGAATGACCCCAA		3635309|F|0	48:G>T	1	0.978723	0.0212766	4160.55	4095.78	63.2378	48	21.5893
3631478	TGCAGTTATCTTTCATTTACATGAATAATACACAACTTTTTACAGATCGGAAGAGCGGTTCAGCAGGAA		3631478|F|0		1	0.957447	0.0425532	3868.57	166.801	22.1928	15	23.8287
3631478	TGCAGTTATCTTTCATTTACATGAATAATACACAACTTTTTACAGATCGGAAGAGCGGTTCAGCAGGAA		3631478|F|0	15:T>G	1	0.957447	0.0425532	3868.57	3701.77	22.1928	15	23.8287
4080404	TGCAGCGGAGATGGTAGAACCTTCCCAAAAGCAAAGAGCTGAAATATTTTACAGATCGGAAGAGCGGTT		4080404|F|0		1	0.946809	0.0531915	7780.62	7237.96	0.0484263	23	80.4218
4080404	TGCAGCGGAGATGGTAGAACCTTCCCAAAAGCAAAGAGCTGAAATATTTTACAGATCGGAAGAGCGGTT		4080404|F|0	23:C>T	1	0.946809	0.0531915	7780.62	350.507	0.0484263	23	80.4218
4080963	TGCAGGAGAATAGCTTAGTTGTCTGTTTTGTAAATCTGCAAAGTATATTACAGATCGGAAGAGCGGTTC		4080963|F|0		1	0.957447	0.0425532	4224.73	3966.86	0.0471441	13	43.5919
4080963	TGCAGGAGAATAGCTTAGTTGTCTGTTTTGTAAATCTGCAAAGTATATTACAGATCGGAAGAGCGGTTC		4080963|F|0	13:C>T	1	0.957447	0.0425532	4224.73	187.014	0.0471441	13	43.5919
4082111	TGCAGTCTATTGCAGAACGCAGTTTCTTACTTTATACTAAGGCCTTATTACAGATCGGAAGAGCGGTTC		4082111|F|0		1	0.968085	0.0319149	2960.95	2829.7	0.0436947	17	30.7576
4082111	TGCAGTCTATTGCAGAACGCAGTTTCTTACTTTATACTAAGGCCTTATTACAGATCGGAAGAGCGGTTC		4082111|F|0	17:C>T	1	0.968085	0.0319149	2960.95	123.643	0.0436947	17	30.7576
4081780	TGCAGATCAACAACAAACACTCCCCCTCAAGTTGGGTCATAGATGTCTATCATGCCCAACTTGAATCTT		4081780|F|0		1	0.989362	0.0106383	3767.84	1901.21	0.0125384	28	20.2257
4081780	TGCAGATCAACAACAAACACTCCCCCTCAAGTTGGGTCATAGATGTCTATCATGCCCAACTTGAATCTT		4081780|F|0	28:A>T	1	0.989362	0.0106383	3767.84	23.8381	0.0125384	28	20.2257
3634821	TGCAGATCTTCATCATAATGATTCTGATATGGAACTCACTGCCCCTGAAAACATCACAAGGTTACAGAT		3634821|F|0		1	0.978723	0.0212766	3130.4	3058.01	0.0195064	24	32.8818
3634821	TGCAGATCTTCATCATAATGATTCTGATATGGAACTCACTGCCCCTGAAAACATCACAAGGTTACAGAT		3634821|F|0	24:T>A	1	0.978723	0.0212766	3130.4	59.6507	0.0195064	24	32.8818
3633112	TGCAGTTCCTTTTCTGTCCGGACATTTGAAGCCGCATGATTCGAAGAATTCAAGAACATGTTCACGTGG		3633112|F|0		1	0.978723	0.0212766	1621.43	22.457	71.2017	18	7.48566
3633112	TGCAGTTCCTTTTCTGTCCGGACATTTGAAGCCGCATGATTCGAAGAATTCAAGAACATGTTCACGTGG		3633112|F|0	18:C>G	1	0.978723	0.0212766	1621.43	1598.98	71.2017	18	7.48566
3632173	TGCAGATGTACATACATATATGGATAGGATCTAAAATCATTTTACATGACATTACAGATCGGAAGAGCG		3632173|F|0		1	0.978723	0.0212766	1531.24	24.3225	61.9556	44	8.10751
3632173	TGCAGATGTACATACATATATGGATAGGATCTAAAATCATTTTACATGACATTACAGATCGGAAGAGCG		3632173|F|0	44:C>T	1	0.978723	0.0212766	1531.24	1506.92	61.9556	44	8.10751
3636577	TGCAGCTTCTTCCTTGTATTGTTGCGTTTCTAGTTCACTCGCAGAAGTTTGGTATGTGAGCTTACAGAT		3636577|F|0		1	0.978723	0.0212766	1375.37	20.5082	66.0642	40	6.83606
3636577	TGCAGCTTCTTCCTTGTATTGTTGCGTTTCTAGTTCACTCGCAGAAGTTTGGTATGTGAGCTTACAGAT		3636577|F|0	40:G>A	1	0.978723	0.0212766	1375.37	1354.86	66.0642	40	6.83606
3635984	TGCAGTTTGTGTTGGTAAATCCTGTTGGAAGTGTGATGGAAAAGTTACATATGTCGAAGATTTTAGATA		3635984|F|0		1	0.978723	0.0212766	1268.22	23.7723	52.3487	55	7.92409
3635984	TGCAGTTTGTGTTGGTAAATCCTGTTGGAAGTGTGATGGAAAAGTTACATATGTCGAAGATTTTAGATA		3635984|F|0	55:G>A	1	0.978723	0.0212766	1268.22	1244.45	52.3487	55	7.92409
4080728	TGCAGGGGTGCACGGAGGAGAAACACAAGTGTGAGGAAGAGGCACGGTTCTGCAAATCCCATGCTCGAT	MtChr2	4080728|F|0		1	0.946809	0.0531915	2004.45	1888.01	0.0616701	44	20.9779
4080728	TGCAGGGGTGCACGGAGGAGAAACACAAGTGTGAGGAAGAGGCACGGTTCTGCAAATCCCATGCTCGAT	MtChr2	4080728|F|0	44:C>T	1	0.946809	0.0531915	2004.45	116.434	0.0616701	44	20.9779
3636976	TGCAGGTTGCTCACTATGAATCCCGATCAAGTCTTCAGTTGAATTGCAGTCTTCCAATTTCTTCTTCTC		3636976|F|0		1	0.968085	0.0319149	1053.1	57.5345	17.3038	55	11.5069
3636976	TGCAGGTTGCTCACTATGAATCCCGATCAAGTCTTCAGTTGAATTGCAGTCTTCCAATTTCTTCTTCTC		3636976|F|0	55:A>G	1	0.968085	0.0319149	1053.1	995.564	17.3038	55	11.5069
3640721	TGCAGAGTACATGGTGCATGTCTAAAATCTTGGCTCGGCCTGCAAAAAATTGTGGGCAAAACGGGGATG		3640721|F|0		1	0.978723	0.0212766	926.533	9.32634	98.3459	52	3.10878
3640721	TGCAGAGTACATGGTGCATGTCTAAAATCTTGGCTCGGCCTGCAAAAAATTGTGGGCAAAACGGGGATG		3640721|F|0	52:T>C	1	0.978723	0.0212766	926.533	917.207	98.3459	52	3.10878
3632695	TGCAGTTTCTCTTATTCTTCATGATTTTCTCATGTCTTCTTCTTGCATCTTCTTCAAGTATGCGTAAAA		3632695|F|0		1	0.946809	0.0531915	1531.07	1445.47	0.0592177	20	16.0608
3632695	TGCAGTTTCTCTTATTCTTCATGATTTTCTCATGTCTTCTTCTTGCATCTTCTTCAAGTATGCGTAAAA		3632695|F|0	20:A>G	1	0.946809	0.0531915	1531.07	85.5973	0.0592177	20	16.0608
3633874	TGCAGCCAGTCGATCAATATTTTTGGACTTGACACCATAAACAACAGTCTGATAATTTGAGATTTAGTA		3633874|F|0		1	0.968085	0.0319149	995.275	951.506	0.0459997	23	10.3425
3633874	TGCAGCCAGTCGATCAATATTTTTGGACTTGACACCATAAACAACAGTCTGATAATTTGAGATTTAGTA		3633874|F|0	23:T>A	1	0.968085	0.0319149	995.275	43.769	0.0459997	23	10.3425
3634730	TGCAGACGTAAAAGACAATTGACCCTAGAATCTTATCAAATATCAGAAATGATATTGAGACACATTTGA		3634730|F|0		1	0.957447	0.0425532	1760.04	1701.38	0.0319177	7	18.6965
3634730	TGCAGACGTAAAAGACAATTGACCCTAGAATCTTATCAAATATCAGAAATGATATTGAGACACATTTGA		3634730|F|0	7:G>A	1	0.957447	0.0425532	1760.04	54.3041	0.0319177	7	18.6965
3631467	TGCAGCTGTTGTATCTTCGAAGACGTAGAATCCATCAGTGTAGCAACTGAATTTGCTTCTTCCATTGCT		3631467|F|0		1	0.957447	0.0425532	1079.27	1030.71	0.0471099	65	11.3265
3631467	TGCAGCTGTTGTATCTTCGAAGACGTAGAATCCATCAGTGTAGCAACTGAATTTGCTTCTTCCATTGCT		3631467|F|0	65:T>C	1	0.957447	0.0425532	1079.27	48.5568	0.0471099	65	11.3265
3631153	TGCAGTATTGTATTGCCTATCAATTTGTTTCTCCTATCCAAAATTATTTAGTTTTTGATTGCTACCAAC		3631153|F|0		1	0.957447	0.0425532	1066.99	1027.02	0.0389187	42	11.286
3631153	TGCAGTATTGTATTGCCTATCAATTTGTTTCTCCTATCCAAAATTATTTAGTTTTTGATTGCTACCAAC		3631153|F|0	42:A>G	1	0.957447	0.0425532	1066.99	39.9704	0.0389187	42	11.286
3635855	TGCAGTTCCCTAGGTAGAAAGAGAGACAAAAAAACCTTACAGATCGGAAGAGCGGTTCAGCAGGAATGC		3635855|F|0		1	0.989362	0.0106383	7073.9	70.9449	98.5981	10	35.4724
3635855	TGCAGTTCCCTAGGTAGAAAGAGAGACAAAAAAACCTTACAGATCGGAAGAGCGGTTCAGCAGGAATGC		3635855|F|0	10:T>A	1	0.989362	0.0106383	7073.9	6995.03	98.5981	10	35.4724
3637145	TGCAGAAGTTCTTTTTCAAGCCTTTCTTTGCGGATTATTTGGGTAAGTTGATTCAATATTATTTTACAG		3637145|F|0		1	0.989362	0.0106383	3321.68	42.034	78.0235	21	21.017
3637145	TGCAGAAGTTCTTTTTCAAGCCTTTCTTTGCGGATTATTTGGGTAAGTTGATTCAATATTATTTTACAG		3637145|F|0	21:C>A	1	0.989362	0.0106383	3321.68	3279.64	78.0235	21	21.017
3634567	TGCAGAAGATTCACATGCAAAATGGATCTTTGTGTTACAGATCGGAAGAGCGGTTCAGCAGGAATGCCG		3634567|F|0		1	0.946809	0.0531915	3023.72	2708.94	0.110226	27	30.4375
3634567	TGCAGAAGATTCACATGCAAAATGGATCTTTGTGTTACAGATCGGAAGAGCGGTTCAGCAGGAATGCCG		3634567|F|0	27:C>T	1	0.946809	0.0531915	3023.72	298.595	0.110226	27	30.4375
3635426	TGCAGACAAAAACCTTACAAAATGGAGAAATCATGGTTATCAAATTGATATTCTTATCTTTACAGATCG		3635426|F|0		1	0.957447	0.0425532	2204.24	132.878	15.5884	9	16.6098
3635426	TGCAGACAAAAACCTTACAAAATGGAGAAATCATGGTTATCAAATTGATATTCTTATCTTTACAGATCG		3635426|F|0	9:A>G	1	0.957447	0.0425532	2204.24	2071.36	15.5884	9	16.6098
3634988	TGCAGAATGGTTTTTATTGATGATTGTTTATGAATAATCATGAGTTTTTCAATCTAGTGGGGGTAAAAA		3634988|F|0		1	0.968085	0.0319149	2117.5	65.3772	31.389	40	10.8962
3634988	TGCAGAATGGTTTTTATTGATGATTGTTTATGAATAATCATGAGTTTTTCAATCTAGTGGGGGTAAAAA		3634988|F|0	40:T>C	1	0.968085	0.0319149	2117.5	2052.13	31.389	40	10.8962
3632474	TGCAGAATCAGACAACATTGTTATTTATTGGGGTCAAAACAACAATGAAGATACCTTACAGATCGGAAG		3632474|F|0		1	0.989362	0.0106383	1924.12	36.5766	51.6052	50	18.2883
3632474	TGCAGAATCAGACAACATTGTTATTTATTGGGGTCAAAACAACAATGAAGATACCTTACAGATCGGAAG		3632474|F|0	50:A>G	1	0.989362	0.0106383	1924.12	1887.54	51.6052	50	18.2883
3636000	TGCAGAAAACCAAAATAATTACCAAACAGCAAATCAGAAAGACTAACACTCATAGTGCAGTAAATCGGA		3636000|F|0		1	0.989362	0.0106383	2042.19	1999.71	0.018277	65	21.5023
3636000	TGCAGAAAACCAAAATAATTACCAAACAGCAAATCAGAAAGACTAACACTCATAGTGCAGTAAATCGGA		3636000|F|0	65:C>T	1	0.989362	0.0106383	2042.19	36.5486	0.018277	65	21.5023
3634273	TGCAGAAGGTAACTGTCATTTAGTGATAGCAGGAAATTTTGAATGGCATGAATAAGAATCAGTAATACA		3634273|F|0		1	0.989362	0.0106383	1570.15	15.9787	97.2656	18	7.98934
3634273	TGCAGAAGGTAACTGTCATTTAGTGATAGCAGGAAATTTTGAATGGCATGAATAAGAATCAGTAATACA		3634273|F|0	18:T>C	1	0.989362	0.0106383	1570.15	1554.17	97.2656	18	7.98934
3633274	TGCAGAAACAACAAGGTCTGTCGGGAAATACATACTTTCTTACGTTATCTTGTGTAACTTACATAAACT		3633274|F|0		1	0.957447	0.0425532	1495.78	85.8112	16.4311	61	10.7264
3633274	TGCAGAAACAACAAGGTCTGTCGGGAAATACATACTTTCTTACGTTATCTTGTGTAACTTACATAAACT		3633274|F|0	61:C>T	1	0.957447	0.0425532	1495.78	1409.97	16.4311	61	10.7264
3636137	TGCAGAGTAAATCTTTTCGAATTTGCTAGCCAACATTTGCCTCACACAACCCACTTCTTTAGCAACAAC		3636137|F|0		1	0.989362	0.0106383	1436.45	24.9198	56.6429	11	12.4599
3636137	TGCAGAGTAAATCTTTTCGAATTTGCTAGCCAACATTTGCCTCACACAACCCACTTCTTTAGCAACAAC		3636137|F|0	11:T>C	1	0.989362	0.0106383	1436.45	1411.53	56.6429	11	12.4599
3631589	TGCAGTTATATTACAGGGAAATAAGTCAAAACTATTACAGATCGGAAGAGCGGTTCAGCAGGAATGCCG		3631589|F|0		1	0.989362	0.0106383	2379.7	2350.39	0.0124726	15	25.273
3631589	TGCAGTTATATTACAGGGAAATAAGTCAAAACTATTACAGATCGGAAGAGCGGTTCAGCAGGAATGCCG		3631589|F|0	15:G>A	1	0.989362	0.0106383	2379.7	29.3153	0.0124726	15	25.273
3633492	TGCAGATATAGTAATAGCCAACCATATATTTACTATCATAACTCTGTCAAAGTAAAATGAAGCAGAAGC		3633492|F|0		1	0.989362	0.0106383	1844.65	1816.42	0.0155422	33	19.5314
3633492	TGCAGATATAGTAATAGCCAACCATATATTTACTATCATAACTCTGTCAAAGTAAAATGAAGCAGAAGC		3633492|F|0	33:T>A	1	0.989362	0.0106383	1844.65	28.2311	0.0155422	33	19.5314
3636568	TGCAGGCTTCACCGTGATATGATGACCTGGAAAAAGGAAAAATGGATAGGAAAACCTTTCTTTCTGTGA		3636568|F|0		1	0.968085	0.0319149	1939.88	1850.71	0.0454615	12	20.3375
3636568	TGCAGGCTTCACCGTGATATGATGACCTGGAAAAAGGAAAAATGGATAGGAAAACCTTTCTTTCTGTGA		3636568|F|0	12:C>T	1	0.968085	0.0319149	1939.88	84.136	0.0454615	12	20.3375
4081422	TGCAGGAAGAGTTCCTTCCCAAATATTAGAAGACAACAACAATGAATGCTGACTTACAGATCGGAAGAG		4081422|F|0		1	0.989362	0.0106383	1706	1681.09	0.0148156	15	18.0763
4081422	TGCAGGAAGAGTTCCTTCCCAAATATTAGAAGACAACAACAATGAATGCTGACTTACAGATCGGAAGAG		4081422|F|0	15:T>A	1	0.989362	0.0106383	1706	24.9064	0.0148156	15	18.0763
3636891	TGCAGCATTGTCCTCTATGCACCTTTGAAATCCCTTTTCCAACTTCCCTTCTTTGGAGCCTAATTAGTT		3636891|F|0		1	0.989362	0.0106383	2382.07	2357.71	0.0103344	8	25.3517
3636891	TGCAGCATTGTCCTCTATGCACCTTTGAAATCCCTTTTCCAACTTCCCTTCTTTGGAGCCTAATTAGTT		3636891|F|0	8:T>A	1	0.989362	0.0106383	2382.07	24.3654	0.0103344	8	25.3517
3634161	TGCAGATTATAAAGTAGTATCAACTACTCTATCGGTTGATTATGTTTCATTATTACTATTATTTGACTG		3634161|F|0		1	0.989362	0.0106383	1139.9	19.6821	56.9156	68	9.84105
3634161	TGCAGATTATAAAGTAGTATCAACTACTCTATCGGTTGATTATGTTTCATTATTACTATTATTTGACTG		3634161|F|0	68:G>C	1	0.989362	0.0106383	1139.9	1120.22	56.9156	68	9.84105
3634617	TGCAGCATCCATATTCTGGACAAGTACAAAATGTTTTTCCTTATCAGTAGATGCCATAATAAGAACAGC		3634617|F|0		1	0.989362	0.0106383	1936.88	1901.39	0.0125454	20	20.445
3634617	TGCAGCATCCATATTCTGGACAAGTACAAAATGTTTTTCCTTATCAGTAGATGCCATAATAAGAACAGC		3634617|F|0	20:C>T	1	0.989362	0.0106383	1936.88	23.8536	0.0125454	20	20.445
3631545	TGCAGAGTCTGTTGTTAGAAAACTAGAGGAGGGCTGCTTCTTGATGTCAAATGGGTGGTATGTACTCAG		3631545|F|0		1	0.989362	0.0106383	2000.66	1977.45	0.0117391	54	21.2629
3631545	TGCAGAGTCTGTTGTTAGAAAACTAGAGGAGGGCTGCTTCTTGATGTCAAATGGGTGGTATGTACTCAG		3631545|F|0	54:G>A	1	0.989362	0.0106383	2000.66	23.2135	0.0117391	54	21.2629
3632126	TGCAGGTAGGTTTAGATGGTGAAAAACTAAACATTTTTACAGAGCAAGATTCCCACAAGTTTGAATGGA		3632126|F|0		1	0.989362	0.0106383	1674.77	1651.32	0.0110674	45	17.7561
3632126	TGCAGGTAGGTTTAGATGGTGAAAAACTAAACATTTTTACAGAGCAAGATTCCCACAAGTTTGAATGGA		3632126|F|0	45:A>T	1	0.989362	0.0106383	1674.77	18.2758	0.0110674	45	17.7561
4080496	TGCAGTTATGGTGTGGTGATTTAGAATTGTGCTTCTACATCCTACAATCATGCCATAATAATAAAAACA		4080496|F|0		1	0.989362	0.0106383	1142.34	1126.88	0.0137215	21	12.117
4080496	TGCAGTTATGGTGTGGTGATTTAGAATTGTGCTTCTACATCCTACAATCATGCCATAATAATAAAAACA		4080496|F|0	21:T>C	1	0.989362	0.0106383	1142.34	15.4625	0.0137215	21	12.117
4081585	TGCAGTAAAAGAATCACCAATGGCTATGGTACTTTTGGTTTGAGCTACAACACTGATAGATTGAAAAAC	MtChr8	4081585|F|0		1	0.989362	0.0106383	835.68	757.204	0.0182788	46	8.14198
4081585	TGCAGTAAAAGAATCACCAATGGCTATGGTACTTTTGGTTTGAGCTACAACACTGATAGATTGAAAAAC	MtChr8	4081585|F|0	46:A>G	1	0.989362	0.0106383	835.68	13.8408	0.0182788	46	8.14198
3632189	TGCAGCCCCTTCCATCCAATTTCATAACGACATGGAATGAACTAAAAAAGATGTTCTAGCCGGATACTT		3632189|F|0		1	0.957447	0.0425532	906.011	852.418	0.0628722	50	9.47131
3632189	TGCAGCCCCTTCCATCCAATTTCATAACGACATGGAATGAACTAAAAAAGATGTTCTAGCCGGATACTT		3632189|F|0	50:A>G	1	0.957447	0.0425532	906.011	53.5934	0.0628722	50	9.47131
3635668	TGCAGAACCTTGCTCAGGAATCGTCAAAGCTCCAGTATTTATGAAGTCATGCTCAAAGACCATTGTCCT		3635668|F|0		1	0.989362	0.0106383	1027.37	1015.74	0.0114495	18	10.9219
3635668	TGCAGAACCTTGCTCAGGAATCGTCAAAGCTCCAGTATTTATGAAGTCATGCTCAAAGACCATTGTCCT		3635668|F|0	18:A>G	1	0.989362	0.0106383	1027.37	11.6297	0.0114495	18	10.9219
3633329	TGCAGGTAAACAAATGACTCATATTATACTATAATACTAAAAATCAGGATCACCAAAAGACTTTGCTCA		3633329|F|0		1	0.989362	0.0106383	542.092	7.20021	74.2883	68	3.60011
3633329	TGCAGGTAAACAAATGACTCATATTATACTATAATACTAAAAATCAGGATCACCAAAAGACTTTGCTCA		3633329|F|0	68:A>G	1	0.989362	0.0106383	542.092	534.891	74.2883	68	3.60011
3631634	TGCAGGCTTCTCATTGGGCTGCTGAACTAATTTCGCAGTTATAACTTTTACAATCTCCATCACTTCATC		3631634|F|0		1	0.946809	0.0531915	944.427	890.268	0.0608336	30	10.003
3631634	TGCAGGCTTCTCATTGGGCTGCTGAACTAATTTCGCAGTTATAACTTTTACAATCTCCATCACTTCATC		3631634|F|0	30:T>C	1	0.946809	0.0531915	944.427	54.1582	0.0608336	30	10.003
3631963	TGCAGGATCAGATGGTATTTCTGTAAAAGAGGTACGCACTTGATTCTTATATTGACTTCTTTGATAGGA		3631963|F|0		1	0.968085	0.0319149	407.698	391.643	0.0409931	35	4.30377
3631963	TGCAGGATCAGATGGTATTTCTGTAAAAGAGGTACGCACTTGATTCTTATATTGACTTCTTTGATAGGA		3631963|F|0	35:G>A	1	0.968085	0.0319149	407.698	16.0546	0.0409931	35	4.30377
3632258	TGCAGTACAGAAAAGGCTTCGGCATCTCTTCTATCTTCACCAAAAGCATTGATTACAGATCGGAAGAGC		3632258|F|0		1	0.925532	0.0744681	4806.85	502.766	8.5608	23	33.5177
3632258	TGCAGTACAGAAAAGGCTTCGGCATCTCTTCTATCTTCACCAAAAGCATTGATTACAGATCGGAAGAGC		3632258|F|0	23:A>G	1	0.925532	0.0744681	4806.85	4304.08	8.5608	23	33.5177
3631499	TGCAGCAGTTTGCCAAAATAATCTCTATCTTTCATTATCGAGTGGAGCCACAATTCTTACAGATCGGAA		3631499|F|0		1	1	0	2660.53	2610.76	0.0165627	29	28.0727
3631499	TGCAGCAGTTTGCCAAAATAATCTCTATCTTTCATTATCGAGTGGAGCCACAATTCTTACAGATCGGAA		3631499|F|0	29:T>G	1	1	0	2660.53	43.2413	0.0165627	29	28.0727
3633485	TGCAGAATTACACATACACTTGGGCCTATGATCACCGAAATAACCCATTTGCCTGCTATTCTACAGAAT		3633485|F|0		1	0.957447	0.0425532	4031.64	225.84	16.8518	33	25.0933
3633485	TGCAGAATTACACATACACTTGGGCCTATGATCACCGAAATAACCCATTTGCCTGCTATTCTACAGAAT		3633485|F|0	33:A>G	1	0.957447	0.0425532	4031.64	3805.8	16.8518	33	25.0933
3661300	TGCAGCAACTAAAAGTTCAGTTATTCTCTGTCTTGAAAACCTTATCGGAATCGTAAGCCCACTTTTGTA		3661300|F|0		1	1	0	1269.95	1228.37	0.0338481	66	13.2083
3661300	TGCAGCAACTAAAAGTTCAGTTATTCTCTGTCTTGAAAACCTTATCGGAATCGTAAGCCCACTTTTGTA		3661300|F|0	66:G>T	1	1	0	1269.95	41.5782	0.0338481	66	13.2083
3632234	TGCAGCAGATAGCGATATATCCACAAGATCAGAAAGAAAGTACATTTGTTACAGATCGGAAGAGCGGTT		3632234|F|0		1	1	0	3827.99	41.0238	92.3114	9	41.0238
3632234	TGCAGCAGATAGCGATATATCCACAAGATCAGAAAGAAAGTACATTTGTTACAGATCGGAAGAGCGGTT		3632234|F|0	9:T>A	1	1	0	3827.99	3786.96	92.3114	9	41.0238
3632450	TGCAGATATAAAAGGTAAGCAAATTACTAACCGCCCTTTACAGATCGGAAGAGCGGTTCAGCAGGAATG		3632450|F|0		1	1	0	2129.51	2080.2	0.018122	27	22.3678
3632450	TGCAGATATAAAAGGTAAGCAAATTACTAACCGCCCTTTACAGATCGGAAGAGCGGTTCAGCAGGAATG		3632450|F|0	27:T>A	1	1	0	2129.51	37.6975	0.018122	27	22.3678
3636665	TGCAGTGCCTTCACCAAAGACGCCTGCAATGATGTTACAGATCGGAAGAGCGGTTCAGCAGGAATGCCG		3636665|F|0		1	0.957447	0.0425532	3000.43	271.89	10.0355	5	30.21
3636665	TGCAGTGCCTTCACCAAAGACGCCTGCAATGATGTTACAGATCGGAAGAGCGGTTCAGCAGGAATGCCG		3636665|F|0	5:T>C	1	0.957447	0.0425532	3000.43	2728.54	10.0355	5	30.21
4080166	TGCAGCAGTAGCTCATACCCAAACTCATCTCAATTTGTAACCACGTGATAATAACGGTTACGTAGTTAT		4080166|F|0		1	1	0	1880.09	1852.93	0.0146602	13	19.924
4080166	TGCAGCAGTAGCTCATACCCAAACTCATCTCAATTTGTAACCACGTGATAATAACGGTTACGTAGTTAT		4080166|F|0	13:C>A	1	1	0	1880.09	27.1644	0.0146602	13	19.924
3631662	TGCAGATATTTGAATAAAATCCTCAGAGATTACAGGTGAGGCATTTACAGATCGGAAGAGCGGTTCAGC		3631662|F|0		1	0.968085	0.0319149	2516.09	93.8964	25.7965	31	13.4138
3631662	TGCAGATATTTGAATAAAATCCTCAGAGATTACAGGTGAGGCATTTACAGATCGGAAGAGCGGTTCAGC		3631662|F|0	31:A>G	1	0.968085	0.0319149	2516.09	2422.19	25.7965	31	13.4138
3636806	TGCAGCAAATCTGTTTCCGTAATGATGAGGTAAACAACTAGTTTTTTTTTACAGATCGGAAGAGCGGTT		3636806|F|0		1	0.957447	0.0425532	4010.77	3730.6	0.0633533	21	41.9169
3636806	TGCAGCAAATCTGTTTCCGTAATGATGAGGTAAACAACTAGTTTTTTTTTACAGATCGGAAGAGCGGTT		3636806|F|0	21:A>G	1	0.957447	0.0425532	4010.77	236.346	0.0633533	21	41.9169
4081546	TGCAGCTTATCTCTTGTTTTCCAATACACCGACTCAATTGAAGTTGACTTACAGATCGGAAGAGCGGTT		4081546|F|0		1	1	0	2413.12	2387.07	0.0109153	30	25.6674
4081546	TGCAGCTTATCTCTTGTTTTCCAATACACCGACTCAATTGAAGTTGACTTACAGATCGGAAGAGCGGTT		4081546|F|0	30:G>C	1	1	0	2413.12	26.0556	0.0109153	30	25.6674
3634729	TGCAGAGATATTGATCCTCATTTTTGCTGAAGCAAGGCCTATATTCTTGAAATTGATATCTGATCAATG		3634729|F|0		1	1	0	1672.95	1648.56	0.0147963	63	17.7264
3634729	TGCAGAGATATTGATCCTCATTTTTGCTGAAGCAAGGCCTATATTCTTGAAATTGATATCTGATCAATG		3634729|F|0	63:T>A	1	1	0	1672.95	24.3925	0.0147963	63	17.7264
3635193	TGCAGAAAAAAGCGTAGAAAACTCTAACATGAACAATTTCATAGATTACAGATCGGAAGAGCGGTTCAG		3635193|F|0		1	0.968085	0.0319149	3426.64	3219.1	0.0525066	21	35.7678
3635193	TGCAGAAAAAAGCGTAGAAAACTCTAACATGAACAATTTCATAGATTACAGATCGGAAGAGCGGTTCAG		3635193|F|0	21:C>T	1	0.968085	0.0319149	3426.64	169.024	0.0525066	21	35.7678
3635224	TGCAGGAGCTTCATCATCTAACATCTCCACTACAGGAGCAAACTACAAAATGAACAACCAATGAGATTG		3635224|F|0		1	1	0	2287.82	44.35	50.5854	15	44.35
3635224	TGCAGGAGCTTCATCATCTAACATCTCCACTACAGGAGCAAACTACAAAATGAACAACCAATGAGATTG		3635224|F|0	15:A>T	1	1	0	2287.82	2243.47	50.5854	15	44.35
4080216	TGCAGGATACCCCAAAGAGTAAAAGTATCTCTTGTTTGAAATGCTTTCTCATATGTTTCCAAATATACT		4080216|F|0		1	1	0	2088.39	2037.44	0.0117	43	21.908
4080216	TGCAGGATACCCCAAAGAGTAAAAGTATCTCTTGTTTGAAATGCTTTCTCATATGTTTCCAAATATACT		4080216|F|0	43:C>A	1	1	0	2088.39	23.8381	0.0117	43	21.908
3636471	TGCAGGTGTAGTTACTCTCTTTGTAAATACCAGTATTTTACAGATCGGAAGAGCGGTTCAGCAGGAATG		3636471|F|0		1	0.968085	0.0319149	2273.14	157.906	13.1954	22	22.558
3636471	TGCAGGTGTAGTTACTCTCTTTGTAAATACCAGTATTTTACAGATCGGAAGAGCGGTTCAGCAGGAATG		3636471|F|0	22:G>A	1	0.968085	0.0319149	2273.14	2083.63	13.1954	22	22.558
3636133	TGCAGCACGTGAAGAAGATGAATTAGCTAATGCGCGTGCAGACGAAGCCAAGGCAGAGAGAGCAGAGTT		3636133|F|0		1	0.968085	0.0319149	3181.21	3005.3	0.0489003	42	33.3922
3636133	TGCAGCACGTGAAGAAGATGAATTAGCTAATGCGCGTGCAGACGAAGCCAAGGCAGAGAGAGCAGAGTT		3636133|F|0	42:C>T	1	0.968085	0.0319149	3181.21	146.96	0.0489003	42	33.3922
3634166	TGCAGTTGCGAATCTTCTTCCTGGACAGCCGCGTGTTCAGGTAGATCATGGAAGATGCTCTGTTTCCGT		3634166|F|0		1	1	0	1972.72	1952.21	0.010507	12	20.9915
3634166	TGCAGTTGCGAATCTTCTTCCTGGACAGCCGCGTGTTCAGGTAGATCATGGAAGATGCTCTGTTTCCGT		3634166|F|0	12:T>A	1	1	0	1972.72	20.5119	0.010507	12	20.9915
3634936	TGCAGTTTTTCCAGTGCCGGTTTTAGCCTTGACCATAACATCCACGCCTGCAATGTAACAGAAGTACAA		3634936|F|0		1	1	0	1891.03	1869.93	0.0109693	60	20.1068
3634936	TGCAGTTTTTCCAGTGCCGGTTTTAGCCTTGACCATAACATCCACGCCTGCAATGTAACAGAAGTACAA		3634936|F|0	60:G>A	1	1	0	1891.03	20.5119	0.0109693	60	20.1068
3639443	TGCAGACAAAACGTAGTTTAGGTTAGAAGCAAAAGCAACTACAGTCTACAACAACAACATCAAAACAAG		3639443|F|0		1	0.968085	0.0319149	1928.22	96.8012	18.9194	6	13.8287
3639443	TGCAGACAAAACGTAGTTTAGGTTAGAAGCAAAAGCAACTACAGTCTACAACAACAACATCAAAACAAG		3639443|F|0	6:C>T	1	0.968085	0.0319149	1928.22	1831.42	18.9194	6	13.8287
4081729	TGCAGAAATTCCCACCTATTTTTATCTCTATAGTTATTCCTATATTACAGATCGGAAGAGCGGTTCAGC		4081729|F|0		1	1	0	976.325	956.922	0.0202766	22	10.2895
4081729	TGCAGAAATTCCCACCTATTTTTATCTCTATAGTTATTCCTATATTACAGATCGGAAGAGCGGTTCAGC		4081729|F|0	22:T>G	1	1	0	976.325	19.4031	0.0202766	22	10.2895
3631791	TGCAGCAACCCAAAACTGTTTGGCAGAAGTAAAATCAGCAGCTTTCCCTCGAATTTACAGATCGGAAGA		3631791|F|0		1	1	0	1720.9	18.8488	90.3003	41	18.8488
3631791	TGCAGCAACCCAAAACTGTTTGGCAGAAGTAAAATCAGCAGCTTTCCCTCGAATTTACAGATCGGAAGA		3631791|F|0	41:C>G	1	1	0	1720.9	1702.05	90.3003	41	18.8488
3633691	TGCAGGTTTGTTCAATTTGGTGCAGACCAAGATTGCCACTGCGGAGCTATTCAGTGTAGGCGTAAGCTG		3633691|F|0		1	1	0	1244.9	1228.26	0.0135405	53	13.2071
3633691	TGCAGGTTTGTTCAATTTGGTGCAGACCAAGATTGCCACTGCGGAGCTATTCAGTGTAGGCGTAAGCTG		3633691|F|0	53:G>A	1	1	0	1244.9	16.6313	0.0135405	53	13.2071
3661002	TGCAGAATCCCTTTCCCTTGATCTACATACCTTCAAAATTCAAAAACAAGACCAAAAGTGTAAGAGTTA		3661002|F|0		1	0.978723	0.0212766	2579.5	2492.43	0.0329318	51	27.3894
3661002	TGCAGAATCCCTTTCCCTTGATCTACATACCTTCAAAATTCAAAAACAAGACCAAAAGTGTAAGAGTTA		3661002|F|0	51:C>T	1	0.978723	0.0212766	2579.5	82.0804	0.0329318	51	27.3894
4080905	TGCAGTCCCGCAGCTACTCTCAAAGTTCTCTTTCAATATGATCGGAACTTACAGATCGGAAGAGCGGTT		4080905|F|0		1	0.968085	0.0319149	2462.42	2323.69	0.0489444	9	25.8187
4080905	TGCAGTCCCGCAGCTACTCTCAAAGTTCTCTTTCAATATGATCGGAACTTACAGATCGGAAGAGCGGTT		4080905|F|0	9:G>A	1	0.968085	0.0319149	2462.42	113.732	0.0489444	9	25.8187
3635630	TGCAGTTGATCAGGCAATTGCAAGGCCAAGATGGAGACATAGTAGGAGAAGAAGAACCTGCAACACCCA	MtChr1	3635630|F|0		1	0.968085	0.0319149	2382.2	2266.94	0.0463069	10	25.1883
3635630	TGCAGTTGATCAGGCAATTGCAAGGCCAAGATGGAGACATAGTAGGAGAAGAAGAACCTGCAACACCCA	MtChr1	3635630|F|0	10:C>T	1	0.968085	0.0319149	2382.2	104.975	0.0463069	10	25.1883
3633834	TGCAGGTTAGCTTTTCATAATAAAATGAAATCTAGTACAAAGGAATTTAGCTTACAGATCGGAAGAGCG		3633834|F|0		1	1	0	1143.93	1128.96	0.0132583	23	12.1394
3633834	TGCAGGTTAGCTTTTCATAATAAAATGAAATCTAGTACAAAGGAATTTAGCTTACAGATCGGAAGAGCG		3633834|F|0	23:A>T	1	1	0	1143.93	14.9681	0.0132583	23	12.1394
3634752	TGCAGTTGAAAAGCAATCATAAAAATGAAAAACAAGATTACAGATCGGAAGAGCGGTTCAGCAGGAATG		3634752|F|0		1	0.978723	0.0212766	2696.63	2594.9	0.0287595	23	28.5154
3634752	TGCAGTTGAAAAGCAATCATAAAAATGAAAAACAAGATTACAGATCGGAAGAGCGGTTCAGCAGGAATG		3634752|F|0	23:A>T	1	0.978723	0.0212766	2696.63	74.628	0.0287595	23	28.5154
4080024	TGCAGACACTCGTCATCAGGAAAAATAAGTACAAGGCTATTGGGAATCATCGTCTATAACATATATTCA		4080024|F|0		1	1	0	1406.42	1387.6	0.0103875	47	14.9204
4080024	TGCAGACACTCGTCATCAGGAAAAATAAGTACAAGGCTATTGGGAATCATCGTCTATAACATATATTCA		4080024|F|0	47:C>T	1	1	0	1406.42	14.4138	0.0103875	47	14.9204
3636453	TGCAGAAATTGTTCATGTTGGAGTTTACCGATGCTGGGTAATGCCGCATTCTCCAGGATTAGTAAATCT		3636453|F|0		1	1	0	1347.22	1332.8	0.0108146	33	14.3312
3636453	TGCAGAAATTGTTCATGTTGGAGTTTACCGATGCTGGGTAATGCCGCATTCTCCAGGATTAGTAAATCT		3636453|F|0	33:C>T	1	1	0	1347.22	14.4138	0.0108146	33	14.3312
3633967	TGCAGTCCACTTGTTCAATACTTCAACGCCCCACATCACTGTTGTAACCCTTGATCATCCTTCGTCATA		3633967|F|0		1	0.968085	0.0319149	1679.68	1581.6	0.0620105	27	17.5734
3633967	TGCAGTCCACTTGTTCAATACTTCAACGCCCCACATCACTGTTGTAACCCTTGATCATCCTTCGTCATA		3633967|F|0	27:G>A	1	0.968085	0.0319149	1679.68	98.076	0.0620105	27	17.5734
3633745	TGCAGGTTGTCCATGGCCTTGCATGCCGATTGTTGCTTCCTTGTGGACACAAAAGGCAAGACGCTGGAG		3633745|F|0		1	0.978723	0.0212766	1183.58	1117.63	0.0590074	48	12.2816
3633745	TGCAGGTTGTCCATGGCCTTGCATGCCGATTGTTGCTTCCTTGTGGACACAAAAGGCAAGACGCTGGAG		3633745|F|0	48:A>T	1	0.978723	0.0212766	1183.58	65.9483	0.0590074	48	12.2816
3636700	TGCAGGAAAAAGGCTCTCAAATTTCGGCAGATCCAATCTGACTAAAAAAAGCCAGAAATGAGAAATACG		3636700|F|0		1	0.978723	0.0212766	1351.86	1287.48	0.0500083	68	14.1481
3636700	TGCAGGAAAAAGGCTCTCAAATTTCGGCAGATCCAATCTGACTAAAAAAAGCCAGAAATGAGAAATACG		3636700|F|0	68:G>A	1	0.978723	0.0212766	1351.86	64.3845	0.0500083	68	14.1481
3630589	TGCAGTGACACAAACTTATCCACCAAGTAATGCCTAGAACAGGCTACACAAAACACAATAAACGCATTA		3630589|F|0		1	1	0	1175.17	1163.52	0.0100057	63	12.511
3630589	TGCAGTGACACAAACTTATCCACCAAGTAATGCCTAGAACAGGCTACACAAAACACAATAAACGCATTA		3630589|F|0	63:G>A	1	1	0	1175.17	11.6419	0.0100057	63	12.511
4082032	TGCAGTTCTTGAAGAGGGCTTGTATGTATGTGGTTGGCTGAAGAGAGGGCCAACTGGGATTGTTGCGAC	MtChr4|MtChr4	4082032|F|0		1	1	0	1235.1	691.506	0.0168356	27	7.43554
4082032	TGCAGTTCTTGAAGAGGGCTTGTATGTATGTGGTTGGCTGAAGAGAGGGCCAACTGGGATTGTTGCGAC	MtChr4|MtChr4	4082032|F|0	27:A>C	1	1	0	1235.1	11.6419	0.0168356	27	7.43554
3635020	TGCAGTGAAGTTTGGATCCGAAGAAATGGCTGCACTCACACTCTCAACCATTGAAGAAGGTGCTCGTTG		3635020|F|0		1	1	0	1064.34	19.4031	53.8541	62	19.4031
3635020	TGCAGTGAAGTTTGGATCCGAAGAAATGGCTGCACTCACACTCTCAACCATTGAAGAAGGTGCTCGTTG		3635020|F|0	62:C>G	1	1	0	1064.34	1044.94	53.8541	62	19.4031
3635864	TGCAGTAGCATTATTCAGATGGGCAGCACCAGCCGTAATAATAGCATCATTGAAAGAAGCACTTCATCT		3635864|F|0		1	1	0	1059.09	16.6313	62.681	28	16.6313
3635864	TGCAGTAGCATTATTCAGATGGGCAGCACCAGCCGTAATAATAGCATCATTGAAAGAAGCACTTCATCT		3635864|F|0	28:C>G	1	1	0	1059.09	1042.46	62.681	28	16.6313
4079979	TGCAGAAAAAAGGAACATAAAATTCAACAAGGTTTGGTGGGGTGTGCCAGGCTATTGCAATAGTGCAAC		4079979|F|0		1	1	0	914.512	902.944	0.0122793	24	9.70907
4079979	TGCAGAAAAAAGGAACATAAAATTCAACAAGGTTTGGTGGGGTGTGCCAGGCTATTGCAATAGTGCAAC		4079979|F|0	24:C>G	1	1	0	914.512	11.0875	0.0122793	24	9.70907
4079959	TGCAGGAAAGAGTTGAGGTGCAGGAATTTTCACTTGGATCACGCCCTCCCTGTTTGGGCCTTCAAGGGG	MtChr4	4079959|F|0		1	1	0	542.514	531.981	0.0197998	49	5.72022
4079959	TGCAGGAAAGAGTTGAGGTGCAGGAATTTTCACTTGGATCACGCCCTCCCTGTTTGGGCCTTCAAGGGG	MtChr4	4079959|F|0	49:C>G	1	1	0	542.514	10.5331	0.0197998	49	5.72022
4082121	TGCAGTAAGCTTTGTCAGTTGTGTGATGTGAATGAATTTAGCTAGGATTCCATGCTGTTACAGATCGGA		4082121|F|0		1	0.968085	0.0319149	2143.58	2058.22	0.0339755	51	22.8691
4082121	TGCAGTAAGCTTTGTCAGTTGTGTGATGTGAATGAATTTAGCTAGGATTCCATGCTGTTACAGATCGGA		4082121|F|0	51:A>G	1	0.968085	0.0319149	2143.58	69.929	0.0339755	51	22.8691
3631455	TGCAGCGAATGATGACCGAGAAGCCTGATGAATATCAACGCATGCTTCAGAATCTTGTTGTCAAAGCTC		3631455|F|0		1	1	0	737.049	727.071	0.0137246	39	7.81796
3631455	TGCAGCGAATGATGACCGAGAAGCCTGATGAATATCAACGCATGCTTCAGAATCTTGTTGTCAAAGCTC		3631455|F|0	39:G>A	1	1	0	737.049	9.97876	0.0137246	39	7.81796
4079550	TGCAGCAATCCTCTCCTCTGCCCATTCAGCTCCCAAACTTCCAACAACAGCCTCAATTGCTTTCTCAGA	MtChr4	4079550|F|0		1	1	0	426.351	416.372	0.023966	44	4.47712
4079550	TGCAGCAATCCTCTCCTCTGCCCATTCAGCTCCCAAACTTCCAACAACAGCCTCAATTGCTTTCTCAGA	MtChr4	4079550|F|0	44:C>T	1	1	0	426.351	9.97876	0.023966	44	4.47712
3631771	TGCAGTAAATTATCAGAGTAAGTTCTCAGGAAGGTACTTTTTTATAGAAATGCGTAAATGCAGATTTAC		3631771|F|0		1	0.978723	0.0212766	1505.06	1430.49	0.0342616	17	15.7197
3631771	TGCAGTAAATTATCAGAGTAAGTTCTCAGGAAGGTACTTTTTTATAGAAATGCGTAAATGCAGATTTAC		3631771|F|0	17:G>A	1	0.978723	0.0212766	1505.06	49.0109	0.0342616	17	15.7197
3634134	TGCAGAGGATCCTTTTTGAAAGCTAATCAATACTGCTATACATCAAAGCTGTTTCTTCATTCAATAATT		3634134|F|0		1	1	0	920.745	9.97876	91.2706	43	9.97876
3634134	TGCAGAGGATCCTTTTTGAAAGCTAATCAATACTGCTATACATCAAAGCTGTTTCTTCATTCAATAATT		3634134|F|0	43:C>A	1	1	0	920.745	910.767	91.2706	43	9.97876
4080292	TGCAGAAATGCAGACAGCAGAATAGATATTAGTAACTGGCTGAGGTTTCCTTGATAGAAGCGCAGACAA		4080292|F|0		1	0.978723	0.0212766	1207.41	1164.36	0.0369735	60	12.7951
4080292	TGCAGAAATGCAGACAGCAGAATAGATATTAGTAACTGGCTGAGGTTTCCTTGATAGAAGCGCAGACAA		4080292|F|0	60:C>T	1	0.978723	0.0212766	1207.41	43.0503	0.0369735	60	12.7951
3633882	TGCAGGGGATAATGATATCAAGAAAGCAACATAATATGGTAAACACAATGGAAATTAGAATAAGACTGA		3633882|F|0		1	1	0	743.998	15.5225	46.9303	43	15.5225
3633882	TGCAGGGGATAATGATATCAAGAAAGCAACATAATATGGTAAACACAATGGAAATTAGAATAAGACTGA		3633882|F|0	43:C>A	1	1	0	743.998	728.475	46.9303	43	15.5225
3638888	TGCAGTTTCAAGTATAAAGAGGAGATAATGTCATTCGCGGATAAGCATTGTGACTCTTCGAACTAGAAG		3638888|F|0		1	1	0	729.82	12.1963	58.8396	34	12.1963
3638888	TGCAGTTTCAAGTATAAAGAGGAGATAATGTCATTCGCGGATAAGCATTGTGACTCTTCGAACTAGAAG		3638888|F|0	34:T>A	1	1	0	729.82	717.623	58.8396	34	12.1963
3634499	TGCAGTGTTATTTATTACATCTACGGAGCATTATACAAACTAAACCATCCAAGCTTAGGCCTGGTGTTC		3634499|F|0		1	1	0	488.2	480.993	0.0149833	62	5.17197
3634499	TGCAGTGTTATTTATTACATCTACGGAGCATTATACAAACTAAACCATCCAAGCTTAGGCCTGGTGTTC		3634499|F|0	62:G>A	1	1	0	488.2	7.20688	0.0149833	62	5.17197
4080906	TGCAGCCCCAATAGTCATTCATTGCGATAAATTCCCTAAATCATTTTTCAAGAGAATTGAACAATATAT		4080906|F|0		1	1	0	414.944	408.292	0.0162935	33	4.39023
4080906	TGCAGCCCCAATAGTCATTCATTGCGATAAATTCCCTAAATCATTTTTCAAGAGAATTGAACAATATAT		4080906|F|0	33:C>T	1	1	0	414.944	6.6525	0.0162935	33	4.39023
3631920	TGCAGAGGAGATCAGTAATCACATCTACGAATTTATCAAGAAGTTCTGAGATGATATGCGAATGAAATA		3631920|F|0		1	1	0	390.518	383.865	0.0173303	52	4.12758
3631920	TGCAGAGGAGATCAGTAATCACATCTACGAATTTATCAAGAAGTTCTGAGATGATATGCGAATGAAATA		3631920|F|0	52:G>A	1	1	0	390.518	6.6525	0.0173303	52	4.12758
4087656	TGCAGGAAGCTTATGTGAACTAGCAATTTAGCTTTGGGATAAACTATTTTAGACCAGAAGTAAAGTTAT		4087656|F|0		1	1	0	319.323	312.67	0.0212764	27	3.36204
4087656	TGCAGGAAGCTTATGTGAACTAGCAATTTAGCTTTGGGATAAACTATTTTAGACCAGAAGTAAAGTTAT		4087656|F|0	27:T>G	1	1	0	319.323	6.6525	0.0212764	27	3.36204
4082115	TGCAGCTTTTATTGCTTTTGTGTATGCTTCTATTCTTCCATCTAATAGTAATACCTTGAACACACCTTT		4082115|F|0		1	1	0	564.822	558.724	0.0109144	42	6.00778
4082115	TGCAGCTTTTATTGCTTTTGTGTATGCTTCTATTCTTCCATCTAATAGTAATACCTTGAACACACCTTT		4082115|F|0	42:T>C	1	1	0	564.822	6.09813	0.0109144	42	6.00778
3632839	TGCAGAGAGTCGGTCTAATTCTGTCTCTGCACAAAATCCTCCTCAAAATAAGTAGAATGCCCAAAGTTC		3632839|F|0		1	1	0	290.23	284.132	0.0214623	65	3.05518
3632839	TGCAGAGAGTCGGTCTAATTCTGTCTCTGCACAAAATCCTCCTCAAAATAAGTAGAATGCCCAAAGTTC		3632839|F|0	65:G>A	1	1	0	290.23	6.09813	0.0214623	65	3.05518
3637087	TGCAGCAGGAAGTGGAGTCTCTACAACACCAAAAATCTGACTTGGAAGTTCAGCTAGTGGAAAAATGCC		3637087|F|0		1	1	0	510.205	7.20688	69.7942	31	7.20688
3637087	TGCAGCAGGAAGTGGAGTCTCTACAACACCAAAAATCTGACTTGGAAGTTCAGCTAGTGGAAAAATGCC		3637087|F|0	31:A>G	1	1	0	510.205	502.998	69.7942	31	7.20688
3634191	TGCAGTGTACAATTTTTTACACTGTCAATCCATCATAACCATCGGTCAATGTTGATAATCGTGATAGCT		3634191|F|0		1	1	0	508.492	11.6419	42.6778	47	11.6419
3634191	TGCAGTGTACAATTTTTTACACTGTCAATCCATCATAACCATCGGTCAATGTTGATAATCGTGATAGCT		3634191|F|0	47:A>T	1	1	0	508.492	496.85	42.6778	47	11.6419
3634655	TGCAGGCAACAATGTGAAATATGAGCCTGTTGACCAAGTTTGTACCCCAAAGAGCGAAAATCAAGGTAT		3634655|F|0		1	1	0	375.444	370.504	0.0133319	51	3.98392
3634655	TGCAGGCAACAATGTGAAATATGAGCCTGTTGACCAAGTTTGTACCCCAAAGAGCGAAAATCAAGGTAT		3634655|F|0	51:G>A	1	1	0	375.444	4.93952	0.0133319	51	3.98392
3636299	TGCAGATTGGTACTTCAACAAAATCGGTTTGGAAAAGACAAAGGTCCTCGCCGGCTTCTTTAGCTATGA		3636299|F|0		1	0.968085	0.0319149	736.826	704.332	0.0461334	10	7.82592
3636299	TGCAGATTGGTACTTCAACAAAATCGGTTTGGAAAAGACAAAGGTCCTCGCCGGCTTCTTTAGCTATGA		3636299|F|0	10:T>C	1	0.968085	0.0319149	736.826	32.4933	0.0461334	10	7.82592
3635641	TGCAGGGCTTTTACTCATTGATCGCACACTCGATCTTCTCACTCCTTGTTGTCACGGGGACTCACTTAT	MtChr4	3635641|F|0		1	1	0	406.116	8.87001	44.7853	24	8.87001
3635641	TGCAGGGCTTTTACTCATTGATCGCACACTCGATCTTCTCACTCCTTGTTGTCACGGGGACTCACTTAT	MtChr4	3635641|F|0	24:C>G	1	1	0	406.116	397.246	44.7853	24	8.87001
3632964	TGCAGAGTTCCTAAGGGACCAAAAATAAGTTTGGAACTTTCTGAGGTTCATCCAAACAAATCAATCATG		3632964|F|0		1	0.968085	0.0319149	536.274	508.499	0.0546216	67	5.64999
3632964	TGCAGAGTTCCTAAGGGACCAAAAATAAGTTTGGAACTTTCTGAGGTTCATCCAAACAAATCAATCATG		3632964|F|0	67:T>C	1	0.968085	0.0319149	536.274	27.7751	0.0546216	67	5.64999
3634200	TGCAGGAAATTCAGATCACTGTTTAGCATCACTTCTATCCACATATAAACAGAGAGAGAAACAGACAAG		3634200|F|0		1	1	0	314.022	9.97876	30.4691	41	9.97876
3634200	TGCAGGAAATTCAGATCACTGTTTAGCATCACTTCTATCCACATATAAACAGAGAGAGAAACAGACAAG		3634200|F|0	41:C>A	1	1	0	314.022	304.044	30.4691	41	9.97876
4106326	TGCAGTATCAGATGTGATGTCAAACGATGAACCAAATTCAGAATTTGCAAATTTTAGCATGCAAGTGCA		100008143|F|0		1	0.978723	0.0212766	717.253	687.899	0.0426713	25	7.55933
4106326	TGCAGTATCAGATGTGATGTCAAACGATGAACCAAATTCAGAATTTGCAAATTTTAGCATGCAAGTGCA		100008143|F|0	25:G>A	1	0.978723	0.0212766	717.253	29.3536	0.0426713	25	7.55933
4081669	TGCAGGCAGGGAATTTTTTTCTGCTGTGGAGAAAGTCTACCTGATAGTAGATTGAAGCAATGTTTTACA		4081669|F|0		1	0.989362	0.0106383	6946.19	328.351	20.1548	44	82.0877
4081669	TGCAGGCAGGGAATTTTTTTCTGCTGTGGAGAAAGTCTACCTGATAGTAGATTGAAGCAATGTTTTACA		4081669|F|0	44:T>G	1	0.989362	0.0106383	6946.19	6617.84	20.1548	44	82.0877
4080622	TGCAGGAACAAAGTTGGACACCCCACAACTATGCCCTACGCTGTGCTTTACAGATCGGAAGAGCGGTTC		4080622|F|0		1	0.978723	0.0212766	4326.97	3936.17	0.0804539	22	43.7353
4080622	TGCAGGAACAAAGTTGGACACCCCACAACTATGCCCTACGCTGTGCTTTACAGATCGGAAGAGCGGTTC		4080622|F|0	22:C>A	1	0.978723	0.0212766	4326.97	316.681	0.0804539	22	43.7353
3636690	TGCAGCCTAAACTGAATGAATCTCATGACAAAGGAGTTTACAGATCGGAAGAGCGGTTCAGCAGGAATG		3636690|F|0		1	0.989362	0.0106383	3962.37	193.171	19.485	31	48.2926
3636690	TGCAGCCTAAACTGAATGAATCTCATGACAAAGGAGTTTACAGATCGGAAGAGCGGTTCAGCAGGAATG		3636690|F|0	31:A>T	1	0.989362	0.0106383	3962.37	3763.93	19.485	31	48.2926
3636413	TGCAGCCACCAAAGCATGGTGGTAACTCACAAACAACACATAAATAGCGTAACTAAATGAAATCACCTT		3636413|F|0		1	0.978723	0.0212766	3222.72	2989.5	0.0726712	14	33.2167
3636413	TGCAGCCACCAAAGCATGGTGGTAACTCACAAACAACACATAAATAGCGTAACTAAATGAAATCACCTT		3636413|F|0	14:C>A	1	0.978723	0.0212766	3222.72	217.251	0.0726712	14	33.2167
3636929	TGCAGCCATGCATCCAGAAGCATCTGTGCTGGCTCCTTCCCTTCTGGATATGTTACAGATCGGAAGAGC		3636929|F|0		1	0.978723	0.0212766	4150.88	3871.06	0.0549439	15	43.0117
3636929	TGCAGCCATGCATCCAGAAGCATCTGTGCTGGCTCCTTCCCTTCTGGATATGTTACAGATCGGAAGAGC		3636929|F|0	15:A>C	1	0.978723	0.0212766	4150.88	212.691	0.0549439	15	43.0117
3633106	TGCAGATTGATGAGAAATTTGATCCCGACTTGGTGATCAATCTATCTGCAACAGAGCTTTTACAGATCG		3633106|F|0		1	0.978723	0.0212766	4242.67	3965.01	0.0524279	51	44.0557
3633106	TGCAGATTGATGAGAAATTTGATCCCGACTTGGTGATCAATCTATCTGCAACAGAGCTTTTACAGATCG		3633106|F|0	51:C>T	1	0.978723	0.0212766	4242.67	207.877	0.0524279	51	44.0557
4080159	TGCAGAATTGTGCTGTGTGGATGCCTAATGTTGATAAAACGGAAATGAATCTCACTCATGAGTTGAATG		4080159|F|0		1	0.989362	0.0106383	3302.26	3129.66	0.0412651	39	34.3918
4080159	TGCAGAATTGTGCTGTGTGGATGCCTAATGTTGATAAAACGGAAATGAATCTCACTCATGAGTTGAATG		4080159|F|0	39:C>A	1	0.989362	0.0106383	3302.26	129.145	0.0412651	39	34.3918
4080727	TGCAGAATAATAATGAAATCGGTCACAGAGGATGGCAAAGCTCTGATACCATGTTGTTACAGATCGGAA		4080727|F|0		1	0.989362	0.0106383	2781.99	2629.07	0.048843	19	28.8909
4080727	TGCAGAATAATAATGAAATCGGTCACAGAGGATGGCAAAGCTCTGATACCATGTTGTTACAGATCGGAA		4080727|F|0	19:C>A	1	0.989362	0.0106383	2781.99	128.412	0.048843	19	28.8909
3632872	TGCAGTGTACTACTTCCCAAAGTTTCAGTCTTTGGGCCAGAACGGTATGCTTCGAGACAATCATCCTCT		3632872|F|0		1	0.978723	0.0212766	2966.25	144.474	19.5313	32	24.079
3632872	TGCAGTGTACTACTTCCCAAAGTTTCAGTCTTTGGGCCAGAACGGTATGCTTCGAGACAATCATCCTCT		3632872|F|0	32:T>A	1	0.978723	0.0212766	2966.25	2821.77	19.5313	32	24.079
3635670	TGCAGTAAATGCTCCAGTAAAAAGGGAAACAAGCAACAGGAGAAATTCAATGATAACTCGTGTCCTTTA		3635670|F|0		1	0.989362	0.0106383	2893.18	132.791	20.7874	59	33.1978
3635670	TGCAGTAAATGCTCCAGTAAAAAGGGAAACAAGCAACAGGAGAAATTCAATGATAACTCGTGTCCTTTA		3635670|F|0	59:G>C	1	0.989362	0.0106383	2893.18	2760.39	20.7874	59	33.1978
3631445	TGCAGCAGCAGATACAAAAAAACGTAAGCAAGAAATGTTGATATTACAGATCGGAAGAGCGGTTCAGCA		3631445|F|0		1	0.989362	0.0106383	2776.46	92.9437	28.8725	16	23.2359
3631445	TGCAGCAGCAGATACAAAAAAACGTAAGCAAGAAATGTTGATATTACAGATCGGAAGAGCGGTTCAGCA		3631445|F|0	16:A>G	1	0.989362	0.0106383	2776.46	2683.52	28.8725	16	23.2359
4080701	TGCAGTTGGAAACCAGGTTACTAATTTTGCAGAACCCTAGTAGTTTCTTACAGATCGGAAGAGCGGTTC		4080701|F|0		1	0.978723	0.0212766	3746.03	3535.33	0.0481943	34	39.2815
4080701	TGCAGTTGGAAACCAGGTTACTAATTTTGCAGAACCCTAGTAGTTTCTTACAGATCGGAAGAGCGGTTC		4080701|F|0	34:C>T	1	0.978723	0.0212766	3746.03	170.383	0.0481943	34	39.2815
3631915	TGCAGACATGAGTGAAGCATCGTCACCAAAGCCTAAGATCTTGAAAAGAACAGGAGCGTAAAACAAAAT		3631915|F|0		1	0.978723	0.0212766	5006.71	4712.5	0.0359296	65	52.3611
3631915	TGCAGACATGAGTGAAGCATCGTCACCAAAGCCTAAGATCTTGAAAAGAACAGGAGCGTAAAACAAAAT		3631915|F|0	65:A>T	1	0.978723	0.0212766	5006.71	169.318	0.0359296	65	52.3611
4081496	TGCAGCCTGTATTAGGGAAGACTTCTGCTTTGTAAGAGTTACAGATCGGAAGAGCGGTTCAGCAGGAAT		4081496|F|0		1	0.978723	0.0212766	3673.01	3464.04	0.0466262	15	38.4894
4081496	TGCAGCCTGTATTAGGGAAGACTTCTGCTTTGTAAGAGTTACAGATCGGAAGAGCGGTTCAGCAGGAAT		4081496|F|0	15:G>A	1	0.978723	0.0212766	3673.01	161.515	0.0466262	15	38.4894
3630679	TGCAGTCAGAAGTAGCAAACAGTAAACATTTTTTCCTTAGATTACAGATCGGAAGAGCGGTTCAGCAGG		3630679|F|0		1	0.925532	0.0744681	2438.03	254	8.59852	21	15.875
3630679	TGCAGTCAGAAGTAGCAAACAGTAAACATTTTTTCCTTAGATTACAGATCGGAAGAGCGGTTCAGCAGG		3630679|F|0	21:G>A	1	0.925532	0.0744681	2438.03	2184.03	8.59852	21	15.875
3633061	TGCAGTAGCAGGTTACCTAGCTATATACTACTGAGAGCTGTCATTTACAGATCGGAAGAGCGGTTCAGC		3633061|F|0		1	0.978723	0.0212766	2784.87	2613.8	0.0577661	31	29.0422
3633061	TGCAGTAGCAGGTTACCTAGCTATATACTACTGAGAGCTGTCATTTACAGATCGGAAGAGCGGTTCAGC		3633061|F|0	31:T>A	1	0.978723	0.0212766	2784.87	150.989	0.0577661	31	29.0422
3634125	TGCAGGGAATCCAGAAGAAACAAAAGCTTTGCTGCCGGCATTGCCTTTGCTTATTGCTCACCTCGGGGG		3634125|F|0		1	0.978723	0.0212766	2286.4	138.445	15.5149	54	23.0741
3634125	TGCAGGGAATCCAGAAGAAACAAAAGCTTTGCTGCCGGCATTGCCTTTGCTTATTGCTCACCTCGGGGG		3634125|F|0	54:T>C	1	0.978723	0.0212766	2286.4	2147.95	15.5149	54	23.0741
3632059	TGCAGCTGGTGAAAGCAGTTTTAGATCTTTCATGGTTGCTGTACAACGTTCAGGAAGCAGTGTTGCTAT	MtChr8	3632059|F|0		1	0.978723	0.0212766	2170.26	107.154	19.2537	51	17.8589
3632059	TGCAGCTGGTGAAAGCAGTTTTAGATCTTTCATGGTTGCTGTACAACGTTCAGGAAGCAGTGTTGCTAT	MtChr8	3632059|F|0	51:A>G	1	0.978723	0.0212766	2170.26	2063.1	19.2537	51	17.8589
4082036	TGCAGATGCTTCCTTAGCCTTTGCACTGTTCTTGAAATTACAGATCGGAAGAGCGGTTCAGCAGGAATG		4082036|F|0		1	0.978723	0.0212766	3298.54	3123.52	0.0438149	25	34.7058
4082036	TGCAGATGCTTCCTTAGCCTTTGCACTGTTCTTGAAATTACAGATCGGAAGAGCGGTTCAGCAGGAATG		4082036|F|0	25:C>T	1	0.978723	0.0212766	3298.54	136.857	0.0438149	25	34.7058
3635761	TGCAGTTAGACACGTGCTCCTCCGACAGGTATTGCTTACGCTCTTCATAGTTGCTAAAATTACAGATCG		3635761|F|0		1	0.968085	0.0319149	3249.98	3027.26	0.0578235	32	34.0141
3635761	TGCAGTTAGACACGTGCTCCTCCGACAGGTATTGCTTACGCTCTTCATAGTTGCTAAAATTACAGATCG		3635761|F|0	32:T>C	1	0.968085	0.0319149	3249.98	175.046	0.0578235	32	34.0141
3633354	TGCAGAAGGAAGATTATCTGGATGAATTGGAATACAGGGAGACCCTTTACTTGAAGAAACAAATGAAAG	MtChr8	3633354|F|0		1	0.989362	0.0106383	1841.77	79.3719	22.2043	67	19.843
3633354	TGCAGAAGGAAGATTATCTGGATGAATTGGAATACAGGGAGACCCTTTACTTGAAGAAACAAATGAAAG	MtChr8	3633354|F|0	67:A>G	1	0.989362	0.0106383	1841.77	1762.4	22.2043	67	19.843
3636517	TGCAGGAGTTCCCACCACAAAGCAAGCTCGATTATCGACTCTACGGTGATCAATCCAGTAAAATAACCA		3636517|F|0		1	0.978723	0.0212766	2288.06	2176.96	0.0509126	14	24.1885
3636517	TGCAGGAGTTCCCACCACAAAGCAAGCTCGATTATCGACTCTACGGTGATCAATCCAGTAAAATAACCA		3636517|F|0	14:C>G	1	0.978723	0.0212766	2288.06	110.835	0.0509126	14	24.1885
4080074	TGCAGAAAGGAAGAGAGTGCGGTTCACACTTTCTTCAAATGTCCGGTAGTTTCGGGTACATAGAGTGAG		4080074|F|0		1	0.978723	0.0212766	2567.09	2438.17	0.0438211	21	27.0908
4080074	TGCAGAAAGGAAGAGAGTGCGGTTCACACTTTCTTCAAATGTCCGGTAGTTTCGGGTACATAGAGTGAG		4080074|F|0	21:G>A	1	0.978723	0.0212766	2567.09	106.843	0.0438211	21	27.0908
3636883	TGCAGAGGGTTTCACAGCCCAACCATCTTTTCCACCAACGTTACAGATCGGAAGAGCGGTTCAGCAGGA		3636883|F|0		1	0.978723	0.0212766	2669.8	2545.04	0.0419495	21	28.2782
3636883	TGCAGAGGGTTTCACAGCCCAACCATCTTTTCCACCAACGTTACAGATCGGAAGAGCGGTTCAGCAGGA		3636883|F|0	21:A>G	1	0.978723	0.0212766	2669.8	106.763	0.0419495	21	28.2782
4081005	TGCAGATTTTTTTTGGGAGGATAATAAATTGAAACCGACAATAAGAGACATAAATTTACAGATCGGAAG		4081005|F|0		1	0.978723	0.0212766	1979.29	1874.38	0.0559705	18	20.8264
4081005	TGCAGATTTTTTTTGGGAGGATAATAAATTGAAACCGACAATAAGAGACATAAATTTACAGATCGGAAG		4081005|F|0	18:G>A	1	0.978723	0.0212766	1979.29	104.91	0.0559705	18	20.8264
3634973	TGCAGGCAGAGACACTTACTGATCATATAAAGTTCGACCATGGATACACTGCTAAGAGCCCTGCCATTG		3634973|F|0		1	0.787234	0.212766	2367	1643.72	0.44003	58	22.8294
3634973	TGCAGGCAGAGACACTTACTGATCATATAAAGTTCGACCATGGATACACTGCTAAGAGCCCTGCCATTG		3634973|F|0	58:C>T	1	0.787234	0.212766	2367	723.285	0.44003	58	22.8294
3639888	TGCAGTATATTTGATACAGATATCAAGGCTGTTAGGATTGCCTCAACCACGACATTGCTCATGATACGC		3639888|F|0		1	0.978723	0.0212766	1514.65	50.6896	28.8809	50	8.44827
3639888	TGCAGTATATTTGATACAGATATCAAGGCTGTTAGGATTGCCTCAACCACGACATTGCTCATGATACGC		3639888|F|0	50:G>A	1	0.978723	0.0212766	1514.65	1463.96	28.8809	50	8.44827
3631308	TGCAGCTGCACAGAATAGAGGAAGGGTTACAAGAGTATGCAGAGTTTCTGCACTTGCCAAAGAAACGGT		3631308|F|0		1	0.989362	0.0106383	1479.61	77.7218	18.0373	64	19.4304
3631308	TGCAGCTGCACAGAATAGAGGAAGGGTTACAAGAGTATGCAGAGTTTCTGCACTTGCCAAAGAAACGGT		3631308|F|0	64:A>G	1	0.989362	0.0106383	1479.61	1401.89	18.0373	64	19.4304
3635235	TGCAGGTTGTTGCTCAAGCTTTTGCAGCTGCTGCTGCTGAGGTAACTCAATCGATCGGGATGACGGTGG		3635235|F|0		1	0.968085	0.0319149	1256.03	51.8191	23.2387	48	6.47738
3635235	TGCAGGTTGTTGCTCAAGCTTTTGCAGCTGCTGCTGCTGAGGTAACTCAATCGATCGGGATGACGGTGG		3635235|F|0	48:A>G	1	0.968085	0.0319149	1256.03	1204.21	23.2387	48	6.47738
3632122	TGCAGCATACAAAAACAAAACTTCAACCAAAAGAATAAAAAAACTATGGTTACAGATCGGAAGAGCGGT		3632122|F|0		1	0.978723	0.0212766	1110.35	49.8902	21.2558	43	8.31503
3632122	TGCAGCATACAAAAACAAAACTTCAACCAAAAGAATAAAAAAACTATGGTTACAGATCGGAAGAGCGGT		3632122|F|0	43:C>T	1	0.978723	0.0212766	1110.35	1060.46	21.2558	43	8.31503
3634943	TGCAGTATCTGAACTTCGTCCTGATTCAGGCGTGAACCGCACAGTGAGTTATCTTTATCTGTGGTTTCT		3634943|F|0		1	0.978723	0.0212766	1212.47	1143.34	0.0604647	60	12.7038
3634943	TGCAGTATCTGAACTTCGTCCTGATTCAGGCGTGAACCGCACAGTGAGTTATCTTTATCTGTGGTTTCT		3634943|F|0	60:G>A	1	0.978723	0.0212766	1212.47	69.1319	0.0604647	60	12.7038
4081529	TGCAGAGTTGCTTCTAGAATCCAAATGGACGTTTATAACTCAAGAGGTAAATAGCTTGTTTCAATTATT		4081529|F|0		1	0.978723	0.0212766	2038.01	1456.88	0.0474463	30	16.1876
4081529	TGCAGAGTTGCTTCTAGAATCCAAATGGACGTTTATAACTCAAGAGGTAAATAGCTTGTTTCAATTATT		4081529|F|0	30:G>A	1	0.978723	0.0212766	2038.01	69.1236	0.0474463	30	16.1876
3631901	TGCAGAACTAAAATATGTCAGAAGATAGAAGACAGTGGTGAAATATGCATCATCCTGAAATGAATACCG		3631901|F|0		1	0.93617	0.0638298	1853.46	1694.4	0.0938698	47	19.7024
3631901	TGCAGAACTAAAATATGTCAGAAGATAGAAGACAGTGGTGAAATATGCATCATCCTGAAATGAATACCG		3631901|F|0	47:C>T	1	0.93617	0.0638298	1853.46	159.053	0.0938698	47	19.7024
3636758	TGCAGTCACACTGTGATCTGCATTGATACCGAGTAACTGCATTTATATATAGATCAGATATATCAATTA		3636758|F|0		1	0.978723	0.0212766	1272.62	1214.25	0.048067	10	13.4917
3636758	TGCAGTCACACTGTGATCTGCATTGATACCGAGTAACTGCATTTATATATAGATCAGATATATCAATTA		3636758|F|0	10:C>T	1	0.978723	0.0212766	1272.62	58.3655	0.048067	10	13.4917
4081501	TGCAGGAACATCATAGGCTGAGTTCTTGCCTTAGTCTGTATTTCCTTCTAAACACCCAATTTTGCATTT		4081501|F|0		1	0.968085	0.0319149	923.477	61.9534	13.906	41	7.74418
4081501	TGCAGGAACATCATAGGCTGAGTTCTTGCCTTAGTCTGTATTTCCTTCTAAACACCCAATTTTGCATTT		4081501|F|0	41:T>C	1	0.968085	0.0319149	923.477	861.524	13.906	41	7.74418
4090263	TGCAGGGGTGTAAGAGTTGCAATCATTATATTTGGCATGATGAAGAAATGGCTCTAAGAGCCAAAGATC		4090263|F|0		1	0.978723	0.0212766	953.883	897.227	0.0631448	43	9.96919
4090263	TGCAGGGGTGTAAGAGTTGCAATCATTATATTTGGCATGATGAAGAAATGGCTCTAAGAGCCAAAGATC		4090263|F|0	43:A>T	1	0.978723	0.0212766	953.883	56.6552	0.0631448	43	9.96919
3637166	TGCAGCATTATGATAAAATCAAATATTCAGATGTCAATCTTATACCAGTGTATCTTTTCTCTTTGTTTC		3637166|F|0		1	0.968085	0.0319149	1140.45	1070.85	0.0650011	57	12.032
3637166	TGCAGCATTATGATAAAATCAAATATTCAGATGTCAATCTTATACCAGTGTATCTTTTCTCTTTGTTTC		3637166|F|0	57:T>C	1	0.968085	0.0319149	1140.45	69.6061	0.0650011	57	12.032
3636167	TGCAGATTCTGATGGAAAGGTGTTTCTATTGGTGTCTTTACAGCGGAATTGAGTAAAAATCAGTGTAGG		3636167|F|0		1	0.989362	0.0106383	863.732	835.143	0.0342325	29	9.17739
3636167	TGCAGATTCTGATGGAAAGGTGTTTCTATTGGTGTCTTTACAGCGGAATTGAGTAAAAATCAGTGTAGG		3636167|F|0	29:T>A	1	0.989362	0.0106383	863.732	28.589	0.0342325	29	9.17739
3636950	TGCAGTGACTTCAGAACAAACAACCAGCACACGAGCACCTTTGTTGTTCTCAGCCAAGTCCTTAGCCAA	MtChr5|MtChr5|MtChr7	3636950|F|0		1	0.978723	0.0212766	721.916	687.086	0.050692	36	7.63429
3636950	TGCAGTGACTTCAGAACAAACAACCAGCACACGAGCACCTTTGTTGTTCTCAGCCAAGTCCTTAGCCAA	MtChr5|MtChr5|MtChr7	3636950|F|0	36:A>G	1	0.978723	0.0212766	721.916	34.8298	0.050692	36	7.63429
3633052	TGCAGTTTGGCTGGTCACTTGGGTGGGTTTTGACAATGTAGAGTCTCACATCGGACAATATATAGCATG		3633052|F|0		1	0.978723	0.0212766	557.939	37.3704	13.93	63	6.22841
3633052	TGCAGTTTGGCTGGTCACTTGGGTGGGTTTTGACAATGTAGAGTCTCACATCGGACAATATATAGCATG		3633052|F|0	63:A>G	1	0.978723	0.0212766	557.939	520.569	13.93	63	6.22841
3660006	TGCAGATCAAGAAGGTCTAGGACCATTCTTTTGAGACCTATCTAATAAGGTCAACCTTAGTTTATATCT		3660006|F|0		1	0.978723	0.0212766	1172.83	1138.13	0.0304889	21	12.6459
3660006	TGCAGATCAAGAAGGTCTAGGACCATTCTTTTGAGACCTATCTAATAAGGTCAACCTTAGTTTATATCT		3660006|F|0	21:A>G	1	0.978723	0.0212766	1172.83	34.7002	0.0304889	21	12.6459
4079655	TGCAGGTAGCTATAGATAAGTTTGAAGCAGACAAGACCACTAAAGACGGTGAAGTAAGCATTCCATCAA		4079655|F|0		1	0.978723	0.0212766	622.279	588.247	0.0578529	10	6.53608
4079655	TGCAGGTAGCTATAGATAAGTTTGAAGCAGACAAGACCACTAAAGACGGTGAAGTAAGCATTCCATCAA		4079655|F|0	10:T>C	1	0.978723	0.0212766	622.279	34.0318	0.0578529	10	6.53608
3634250	TGCAGAAATGGCTGGAAATTATTGGACAGGCACGTCAAAATGTTGATTTCCTGAAGGATCAAGATATCA		3634250|F|0		1	0.978723	0.0212766	680.378	646.434	0.0525087	65	7.1826
3634250	TGCAGAAATGGCTGGAAATTATTGGACAGGCACGTCAAAATGTTGATTTCCTGAAGGATCAAGATATCA		3634250|F|0	65:A>G	1	0.978723	0.0212766	680.378	33.9434	0.0525087	65	7.1826
3632949	TGCAGCAGAATATGAAGGTTCTGTGTGTACTTTCTTTGTTTATAGAATTACTTATTATCAAGTTCCTCC		3632949|F|0		1	0.978723	0.0212766	673.68	641.115	0.0507944	55	7.1235
3632949	TGCAGCAGAATATGAAGGTTCTGTGTGTACTTTCTTTGTTTATAGAATTACTTATTATCAAGTTCCTCC		3632949|F|0	55:T>C	1	0.978723	0.0212766	673.68	32.565	0.0507944	55	7.1235
3636839	TGCAGACAGTAGTCTCATCTGGAGAAGGAGCAAACCATTCGCAAAGATCATCCACGGAACCGAACTTCA		3636839|F|0		1	0.978723	0.0212766	556.089	528.027	0.0531436	46	5.86697
3636839	TGCAGACAGTAGTCTCATCTGGAGAAGGAGCAAACCATTCGCAAAGATCATCCACGGAACCGAACTTCA		3636839|F|0	46:A>G	1	0.978723	0.0212766	556.089	28.0613	0.0531436	46	5.86697
3634479	TGCAGAGGCGGCAGACATTGGCGTACATTGAAAGAAGTCACAATAGCGCGGATATTGTGAGTGACGACG		3634479|F|0		1	0.978723	0.0212766	369.682	19.6021	17.8594	49	3.26701
3634479	TGCAGAGGCGGCAGACATTGGCGTACATTGAAAGAAGTCACAATAGCGCGGATATTGTGAGTGACGACG		3634479|F|0	49:G>A	1	0.978723	0.0212766	369.682	350.08	17.8594	49	3.26701
4080182	TGCAGTTACAATCTGCAAGTCTACCTGTCTTTCAGCAGGAAGATCCTTTTCATATAAGAAATTATATCT		4080182|F|0		1	0.978723	0.0212766	431.119	413.544	0.0425001	12	4.59493
4080182	TGCAGTTACAATCTGCAAGTCTACCTGTCTTTCAGCAGGAAGATCCTTTTCATATAAGAAATTATATCT		4080182|F|0	12:C>T	1	0.978723	0.0212766	431.119	17.5757	0.0425001	12	4.59493
3634659	TGCAGATAAAATGCCAGAACAACTAAGGCACTTAGTTACCTCATAAGCAACATTTGTTTCTTGAAGAAA		3634659|F|0		1	0.978723	0.0212766	323.423	307.278	0.0525409	61	3.4142
3634659	TGCAGATAAAATGCCAGAACAACTAAGGCACTTAGTTACCTCATAAGCAACATTTGTTTCTTGAAGAAA		3634659|F|0	61:T>C	1	0.978723	0.0212766	323.423	16.1446	0.0525409	61	3.4142
3632858	TGCAGAAAGTTATCGGGCAATGCAAATCAGCGACATATTAGGAAAACAAATAAGTCCAATAGGTGCCAT		3632858|F|0		1	0.978723	0.0212766	395.304	380.364	0.0392801	56	4.22626
3632858	TGCAGAAAGTTATCGGGCAATGCAAATCAGCGACATATTAGGAAAACAAATAAGTCCAATAGGTGCCAT		3632858|F|0	56:C>T	1	0.978723	0.0212766	395.304	14.9407	0.0392801	56	4.22626
3634452	TGCAGCAGAAGACAAGAAAAGCTTGCTTGAAGAAGAGATTGATAATGGAAAACCCTAAGATATATTAGA		3634452|F|0		1	0.978723	0.0212766	300.041	285.884	0.0495213	27	3.17649
3634452	TGCAGCAGAAGACAAGAAAAGCTTGCTTGAAGAAGAGATTGATAATGGAAAACCCTAAGATATATTAGA		3634452|F|0	27:T>C	1	0.978723	0.0212766	300.041	14.1573	0.0495213	27	3.17649
3633006	TGCAGAAAAATTATAAACTAGCATTATATTGATCAAACACAAAATTTTATATAAATAAAAGAGAGAAGA		3633006|F|0		1	0.978723	0.0212766	375.23	364.244	0.0301621	60	4.04716
3633006	TGCAGAAAAATTATAAACTAGCATTATATTGATCAAACACAAAATTTTATATAAATAAAAGAGAGAAGA		3633006|F|0	60:G>A	1	0.978723	0.0212766	375.23	10.9864	0.0301621	60	4.04716
3632095	TGCAGTGATCAAGGAAAGAGTGAGAATTGAAGTTATTGGGCACTTATAGTAGAATTGCATTACAGATCG		3632095|F|0		1	0.989362	0.0106383	5066.77	4733.19	0.0510016	37	52.591
3632095	TGCAGTGATCAAGGAAAGAGTGAGAATTGAAGTTATTGGGCACTTATAGTAGAATTGCATTACAGATCG		3632095|F|0	37:G>T	1	0.989362	0.0106383	5066.77	241.4	0.0510016	37	52.591
3635050	TGCAGGCTCCATCTAGAAACACATACATACATCAAATTTTACAGATCGGAAGAGCGGTTCAGCAGGAAT		3635050|F|0		1	0.978723	0.0212766	4144.17	206.592	19.0597	31	29.5132
3635050	TGCAGGCTCCATCTAGAAACACATACATACATCAAATTTTACAGATCGGAAGAGCGGTTCAGCAGGAAT		3635050|F|0	31:T>A	1	0.978723	0.0212766	4144.17	3937.58	19.0597	31	29.5132
3633904	TGCAGAGCATACAAGGTCATCATTGCATTTTAGTATTACAATTCTTTTACAGATCGGAAGAGCGGTTCA		3633904|F|0		1	0.989362	0.0106383	5260.04	4981.74	0.0376933	43	55.3527
3633904	TGCAGAGCATACAAGGTCATCATTGCATTTTAGTATTACAATTCTTTTACAGATCGGAAGAGCGGTTCA		3633904|F|0	43:C>T	1	0.989362	0.0106383	5260.04	187.778	0.0376933	43	55.3527
3632354	TGCAGGAACTAGAGCAATTATTCTTGAGACTCCGTTGTATATCTATTACAGATCGGAAGAGCGGTTCAG		3632354|F|0		1	0.989362	0.0106383	3342.33	152.27	20.9501	31	30.454
3632354	TGCAGGAACTAGAGCAATTATTCTTGAGACTCCGTTGTATATCTATTACAGATCGGAAGAGCGGTTCAG		3632354|F|0	31:C>T	1	0.989362	0.0106383	3342.33	3190.06	20.9501	31	30.454
3633680	TGCAGCTTCTGAAGTTGAAAATAAGACAAATGACATGATGGTTGGTGTAATTAGTTATTTACAGATCGG		3633680|F|0		1	0.989362	0.0106383	3253.02	130.029	24.0177	35	26.0057
3633680	TGCAGCTTCTGAAGTTGAAAATAAGACAAATGACATGATGGTTGGTGTAATTAGTTATTTACAGATCGG		3633680|F|0	35:T>C	1	0.989362	0.0106383	3253.02	3122.99	24.0177	35	26.0057
3635903	TGCAGTGTATACCATCAAATCATTCACTTGGATAAAACATATGTTCTCAAATAAAAAGTTACAGATCGG		3635903|F|0		1	0.946809	0.0531915	4290.12	3795.91	0.11295	49	44.1385
3635903	TGCAGTGTATACCATCAAATCATTCACTTGGATAAAACATATGTTCTCAAATAAAAAGTTACAGATCGG		3635903|F|0	49:A>G	1	0.946809	0.0531915	4290.12	428.748	0.11295	49	44.1385
3635276	TGCAGGAACCAGTGGCACAAAACTCAATTCTAAACAAGAGGTGAGTTTACAGATCGGAAGAGCGGTTCA		3635276|F|0		1	0.978723	0.0212766	3051.84	172.134	16.7295	33	24.5906
3635276	TGCAGGAACCAGTGGCACAAAACTCAATTCTAAACAAGAGGTGAGTTTACAGATCGGAAGAGCGGTTCA		3635276|F|0	33:A>T	1	0.978723	0.0212766	3051.84	2879.71	16.7295	33	24.5906
3634546	TGCAGCGAAGATCGAAGAGATTAGATCGTGCGACGTCGTTTCGTTTACAGATCGGAAGAGCGGTTCAGC		3634546|F|0		1	0.989362	0.0106383	3618.84	3369.42	0.0472455	41	37.438
3634546	TGCAGCGAAGATCGAAGAGATTAGATCGTGCGACGTCGTTTCGTTTACAGATCGGAAGAGCGGTTCAGC		3634546|F|0	41:C>G	1	0.989362	0.0106383	3618.84	159.19	0.0472455	41	37.438
3636739	TGCAGTAACTCTATGTTTTTGCTATTTTGGGACAAATACACAACTTTTCTTACAGATCGGAAGAGCGGT		3636739|F|0		1	0.989362	0.0106383	2973.53	125.292	22.7329	33	25.0583
3636739	TGCAGTAACTCTATGTTTTTGCTATTTTGGGACAAATACACAACTTTTCTTACAGATCGGAAGAGCGGT		3636739|F|0	33:A>C	1	0.989362	0.0106383	2973.53	2848.24	22.7329	33	25.0583
4082161	TGCAGTAGTCCACAGAAAAAAGTCACAACAAATCTTATTCACACAGAAGAGAATTCTTCATACATTACA		4082161|F|0		1	0.989362	0.0106383	3365.45	3155.44	0.0469337	9	35.0605
4082161	TGCAGTAGTCCACAGAAAAAAGTCACAACAAATCTTATTCACACAGAAGAGAATTCTTCATACATTACA		4082161|F|0	9:C>A	1	0.989362	0.0106383	3365.45	148.097	0.0469337	9	35.0605
4080943	TGCAGCCTGCAAGAGCGAATTCGCTAACTGATTGTCCCTAACTCCATTTTTCATCCAAATAGATCCCTT		4080943|F|0		1	0.989362	0.0106383	2648.38	2484.7	0.0562036	21	27.6078
4080943	TGCAGCCTGCAAGAGCGAATTCGCTAACTGATTGTCCCTAACTCCATTTTTCATCCAAATAGATCCCTT		4080943|F|0	21:C>T	1	0.989362	0.0106383	2648.38	139.649	0.0562036	21	27.6078
3635929	TGCAGTCAGCAAAAAAGGCAAGTTCATTACAATAATATTTACTTACAGATCGGAAGAGCGGTTCAGCAG		3635929|F|0		1	0.989362	0.0106383	2566.47	75.6666	32.9181	30	15.1333
3635929	TGCAGTCAGCAAAAAAGGCAAGTTCATTACAATAATATTTACTTACAGATCGGAAGAGCGGTTCAGCAG		3635929|F|0	30:A>G	1	0.989362	0.0106383	2566.47	2490.8	32.9181	30	15.1333
4081338	TGCAGGAATGTAAGTCAATGGAAATCCATGCCAGTAAAGCCATCTCAGATCTCCTGAAAGATATTTACA		4081338|F|0		1	0.989362	0.0106383	3251.45	3047.52	0.0445188	36	33.8613
4081338	TGCAGGAATGTAAGTCAATGGAAATCCATGCCAGTAAAGCCATCTCAGATCTCCTGAAAGATATTTACA		4081338|F|0	36:A>C	1	0.989362	0.0106383	3251.45	135.672	0.0445188	36	33.8613
3634835	TGCAGAAAGCCACAGGTGACATTATAATGAGTTGTTTGTTGGTATTTGAACACACCAATATTTAGTTTA		3634835|F|0		1	0.978723	0.0212766	2972.64	2767.76	0.0658885	17	31.0984
3634835	TGCAGAAAGCCACAGGTGACATTATAATGAGTTGTTTGTTGGTATTTGAACACACCAATATTTAGTTTA		3634835|F|0	17:G>A	1	0.978723	0.0212766	2972.64	182.364	0.0658885	17	31.0984
3634083	TGCAGTGTCTGAAAATTTGGGTTTTTGGTCTTCAGTACTGCACTCTACTATCTTTTTCAGCAGTATTCT		3634083|F|0		1	0.989362	0.0106383	2209.37	91.4615	23.1563	11	18.2923
3634083	TGCAGTGTCTGAAAATTTGGGTTTTTGGTCTTCAGTACTGCACTCTACTATCTTTTTCAGCAGTATTCT		3634083|F|0	11:A>C	1	0.989362	0.0106383	2209.37	2117.91	23.1563	11	18.2923
3636347	TGCAGCTACCAAGCCTGCAAATCATAGTTCAAACACAATGCAATTATGCATAATGCCATTACAGATCGG		3636347|F|0		1	0.989362	0.0106383	2627.56	2493.16	0.0467061	40	27.7018
3636347	TGCAGCTACCAAGCCTGCAAATCATAGTTCAAACACAATGCAATTATGCATAATGCCATTACAGATCGG		3636347|F|0	40:C>A	1	0.989362	0.0106383	2627.56	116.446	0.0467061	40	27.7018
3635488	TGCAGAGGTTTGCATGTTACTTTATCCGACATTGGTTATTTTGAGACATTTCTTGGAAGTTTACTTTTT		3635488|F|0		1	0.989362	0.0106383	2176.4	102.708	20.1902	36	20.5416
3635488	TGCAGAGGTTTGCATGTTACTTTATCCGACATTGGTTATTTTGAGACATTTCTTGGAAGTTTACTTTTT		3635488|F|0	36:T>G	1	0.989362	0.0106383	2176.4	2073.69	20.1902	36	20.5416
4081983	TGCAGTTTCATCTCTTTCTCTAAAAGGCTCGTAGTCATTTTGCTCTTGCTATGCTTTTTGTGTTTACAG	MtChr1	4081983|F|0		1	0.978723	0.0212766	1888.05	86.7711	20.759	56	12.3959
4081983	TGCAGTTTCATCTCTTTCTCTAAAAGGCTCGTAGTCATTTTGCTCTTGCTATGCTTTTTGTGTTTACAG	MtChr1	4081983|F|0	56:T>C	1	0.978723	0.0212766	1888.05	1801.28	20.759	56	12.3959
4080337	TGCAGAAAAAGAGGGAAAGCTGCATATATGTTTTCAGAGGTTTGAATATGCTTACAGATCGGAAGAGCG		4080337|F|0		1	0.989362	0.0106383	2039.78	1931.6	0.0513026	33	21.4622
4080337	TGCAGAAAAAGAGGGAAAGCTGCATATATGTTTTCAGAGGTTTGAATATGCTTACAGATCGGAAGAGCG		4080337|F|0	33:T>G	1	0.989362	0.0106383	2039.78	99.0962	0.0513026	33	21.4622
3639966	TGCAGAGTTTAGATTGAGAAAAATAAACATTTTACAAGTAACCTGTGTACAAAATAATGGAATTACAGA		3639966|F|0		1	0.989362	0.0106383	1832.4	77.1048	22.765	16	15.421
3639966	TGCAGAGTTTAGATTGAGAAAAATAAACATTTTACAAGTAACCTGTGTACAAAATAATGGAATTACAGA		3639966|F|0	16:A>G	1	0.989362	0.0106383	1832.4	1755.29	22.765	16	15.421
3634039	TGCAGTTCATCCTTGAAATTTTCTTAGTCATAAGTCATCATGCATTATTGTACTAAGTAGGCCTAGTTT		3634039|F|0		1	0.989362	0.0106383	1425.07	1332.46	0.0695029	25	14.8052
3634039	TGCAGTTCATCCTTGAAATTTTCTTAGTCATAAGTCATCATGCATTATTGTACTAAGTAGGCCTAGTTT		3634039|F|0	25:A>C	1	0.989362	0.0106383	1425.07	92.6101	0.0695029	25	14.8052
3634505	TGCAGTTTTTAGCTGAATATGTGAACACAAACCATTGTTACAGATCGGAAGAGCGGTTCAGCAGGAATG		3634505|F|0		1	0.989362	0.0106383	1895.84	1803.49	0.0512068	20	20.0388
3634505	TGCAGTTTTTAGCTGAATATGTGAACACAAACCATTGTTACAGATCGGAAGAGCGGTTCAGCAGGAATG		3634505|F|0	20:G>T	1	0.989362	0.0106383	1895.84	92.3511	0.0512068	20	20.0388
3632901	TGCAGAAGAAACTACATAATCAAAGAAATGGTAATCAATCTCATTCACATATAACTAATAAATTACAGA		3632901|F|0		1	0.989362	0.0106383	2185.44	2092.74	0.0439176	60	23.2527
3632901	TGCAGAAGAAACTACATAATCAAAGAAATGGTAATCAATCTCATTCACATATAACTAATAAATTACAGA		3632901|F|0	60:A>T	1	0.989362	0.0106383	2185.44	91.9082	0.0439176	60	23.2527
3637521	TGCAGCAAATTTCTATAGAAACAACTACTATAAACGTTAGCTAATACCATACTCTTGGAAACAATATTA		3637521|F|0		1	0.989362	0.0106383	1690.42	1602.04	0.0551671	29	17.8005
3637521	TGCAGCAAATTTCTATAGAAACAACTACTATAAACGTTAGCTAATACCATACTCTTGGAAACAATATTA		3637521|F|0	29:A>G	1	0.989362	0.0106383	1690.42	88.38	0.0551671	29	17.8005
3635822	TGCAGGGTTATTGAGAATATCTCCAAAGACACCGTAGGTGTTTCCATAGGCAAATATAGCACCAGGATG		3635822|F|0		1	0.989362	0.0106383	1580.49	58.2569	26.1296	54	11.6514
3635822	TGCAGGGTTATTGAGAATATCTCCAAAGACACCGTAGGTGTTTCCATAGGCAAATATAGCACCAGGATG		3635822|F|0	54:T>G	1	0.989362	0.0106383	1580.49	1522.23	26.1296	54	11.6514
3633181	TGCAGATGTTCCTGAAGGTTGTGTTATCATTAGAGAACACATTCCAATTACAAATCTGTTTACCTGCTT	MtChr2|MtChr2	3633181|F|0		1	0.989362	0.0106383	1520.09	52.3864	28.017	51	10.4773
3633181	TGCAGATGTTCCTGAAGGTTGTGTTATCATTAGAGAACACATTCCAATTACAAATCTGTTTACCTGCTT	MtChr2|MtChr2	3633181|F|0	51:A>G	1	0.989362	0.0106383	1520.09	1467.71	28.017	51	10.4773
3633942	TGCAGAAAGACAATAGAAGCTATTATTGAGCTTTCTTGTGGAAAAACAAACATGAATGATATTTCCTGT		3633942|F|0		1	0.989362	0.0106383	1396.01	1314.98	0.0616232	50	14.6109
3633942	TGCAGAAAGACAATAGAAGCTATTATTGAGCTTTCTTGTGGAAAAACAAACATGAATGATATTTCCTGT		3633942|F|0	50:C>T	1	0.989362	0.0106383	1396.01	81.0334	0.0616232	50	14.6109
3637018	TGCAGCTAGGATCAGCTGAACAGTTTATGCAAGAATCAAAGTTTCTGATCCACCGTAATGGTAAAGAAA		3637018|F|0		1	0.989362	0.0106383	1554.31	1474.09	0.0544201	53	16.3788
3637018	TGCAGCTAGGATCAGCTGAACAGTTTATGCAAGAATCAAAGTTTCTGATCCACCGTAATGGTAAAGAAA		3637018|F|0	53:C>G	1	0.989362	0.0106383	1554.31	80.2201	0.0544201	53	16.3788
3631493	TGCAGTTAGCAAACTGGTTAGCATTTTAGCACTTGGATTTACAGATCGGAAGAGCGGTTCAGCAGGAAT		3631493|F|0		1	0.989362	0.0106383	2223.33	2133.94	0.0373621	23	23.7105
3631493	TGCAGTTAGCAAACTGGTTAGCATTTTAGCACTTGGATTTACAGATCGGAAGAGCGGTTCAGCAGGAAT		3631493|F|0	23:T>A	1	0.989362	0.0106383	2223.33	79.7286	0.0373621	23	23.7105
3638899	TGCAGCAAAGAACAGTAAAAAAAATCTACCAAGGAGAGTTTTGATGACACTCTCAAGGTTACAGATCGG		3638899|F|0		1	0.989362	0.0106383	1560.33	1482.7	0.0523609	23	16.4744
3638899	TGCAGCAAAGAACAGTAAAAAAAATCTACCAAGGAGAGTTTTGATGACACTCTCAAGGTTACAGATCGG		3638899|F|0	23:A>T	1	0.989362	0.0106383	1560.33	77.6353	0.0523609	23	16.4744
3634590	TGCAGTATACTTATGCTGCATGCTGCAATATTTTCCTCGCAAACCGGCCACGCATTCACGGATACAGTA		3634590|F|0		1	0.989362	0.0106383	1436.44	61.7388	22.2664	31	12.3478
3634590	TGCAGTATACTTATGCTGCATGCTGCAATATTTTCCTCGCAAACCGGCCACGCATTCACGGATACAGTA		3634590|F|0	31:T>A	1	0.989362	0.0106383	1436.44	1374.7	22.2664	31	12.3478
3637069	TGCAGCTTGGATATTCATAACCTTGATTATGAATTTGATGAAGTAGGAGCTGAAGATTTTATGGAAGAT		3637069|F|0		1	0.989362	0.0106383	1493.43	1420.03	0.0516869	67	15.7781
3637069	TGCAGCTTGGATATTCATAACCTTGATTATGAATTTGATGAAGTAGGAGCTGAAGATTTTATGGAAGAT		3637069|F|0	67:A>G	1	0.989362	0.0106383	1493.43	73.3971	0.0516869	67	15.7781
3636978	TGCAGCGAAAGGCTTTCAACTCCTCCCACCGAACGGACAAAATTACTTCAAAACTCGAACAGGGAGATT		3636978|F|0		1	0.989362	0.0106383	1325.28	1254.17	0.0566981	60	13.9353
3636978	TGCAGCGAAAGGCTTTCAACTCCTCCCACCGAACGGACAAAATTACTTCAAAACTCGAACAGGGAGATT		3636978|F|0	60:A>C	1	0.989362	0.0106383	1325.28	71.1093	0.0566981	60	13.9353
3631328	TGCAGTTCTCAACTTCCCATAAAATCTGAATTCTATTTGTGTACACTGTATCTTGTAATGAAGTAACAT		3631328|F|0		1	0.989362	0.0106383	1331.86	1265.21	0.0483299	45	14.0579
3631328	TGCAGTTCTCAACTTCCCATAAAATCTGAATTCTATTTGTGTACACTGTATCTTGTAATGAAGTAACAT		3631328|F|0	45:C>G	1	0.989362	0.0106383	1331.86	61.1474	0.0483299	45	14.0579
3639899	TGCAGAGAAATAAAGACACATTTGATCATTATGAGCAGTTGTTAGGATGTATCATCTAAAAATTTTAGG		3639899|F|0		1	0.989362	0.0106383	1383.78	1323.19	0.0457853	36	14.7022
3639899	TGCAGAGAAATAAAGACACATTTGATCATTATGAGCAGTTGTTAGGATGTATCATCTAAAAATTTTAGG		3639899|F|0	36:A>T	1	0.989362	0.0106383	1383.78	60.5829	0.0457853	36	14.7022
3632863	TGCAGGGAAGACTTATGGATCTTATGTGGTGTGATATTGATGGCTTTTGTGATGGACGGTTAGGATTTT		3632863|F|0		1	0.957447	0.0425532	1550.73	1418.12	0.0935058	21	16.3003
3632863	TGCAGGGAAGACTTATGGATCTTATGTGGTGTGATATTGATGGCTTTTGTGATGGACGGTTAGGATTTT		3632863|F|0	21:T>G	1	0.957447	0.0425532	1550.73	132.603	0.0935058	21	16.3003
3635416	TGCAGGCTCAAATAATGCTAGGGATGGTCACTCCCGAAATGGTTTGTTCAATTTCACTGTATTTTTTCT		3635416|F|0		1	0.989362	0.0106383	1158.82	1099.06	0.0543741	34	12.2118
3635416	TGCAGGCTCAAATAATGCTAGGGATGGTCACTCCCGAAATGGTTTGTTCAATTTCACTGTATTTTTTCT		3635416|F|0	34:C>T	1	0.989362	0.0106383	1158.82	59.7603	0.0543741	34	12.2118
4080810	TGCAGAGGAAGCCTCAGGTGCTTTTTCACATGCTGATAGTTGCGATCAGAAGTATACTTACATGATACA		4080810|F|0		1	0.989362	0.0106383	1203.16	1145.42	0.0504076	27	12.7269
4080810	TGCAGAGGAAGCCTCAGGTGCTTTTTCACATGCTGATAGTTGCGATCAGAAGTATACTTACATGATACA		4080810|F|0	27:A>G	1	0.989362	0.0106383	1203.16	57.738	0.0504076	27	12.7269
3636846	TGCAGTAGACATGTAAAAAAGGCTGTTATTGGAGTAAAGATTTCATAACCTCAAATCCAATACTCTAGT		3636846|F|0		1	0.978723	0.0212766	1363.05	1279.41	0.0612344	29	14.3753
3636846	TGCAGTAGACATGTAAAAAAGGCTGTTATTGGAGTAAAGATTTCATAACCTCAAATCCAATACTCTAGT		3636846|F|0	29:T>C	1	0.978723	0.0212766	1363.05	78.3436	0.0612344	29	14.3753
3633796	TGCAGCCATAATCGAAAAATTATGGATCAATCCCACGTCACAGATGCTAGAATATATTTTGGTCAAACT		3633796|F|0		1	0.989362	0.0106383	1072.39	75.0645	13.2862	42	15.0129
3633796	TGCAGCCATAATCGAAAAATTATGGATCAATCCCACGTCACAGATGCTAGAATATATTTTGGTCAAACT		3633796|F|0	42:G>T	1	0.989362	0.0106383	1072.39	997.323	13.2862	42	15.0129
4080322	TGCAGTTTACATAATATGAGAAAGTACAACGTCATTTAGATTTACAGATCGGAAGAGCGGTTCAGCAGG		4080322|F|0		1	0.989362	0.0106383	1785.39	1723.95	0.0318861	26	19.155
4080322	TGCAGTTTACATAATATGAGAAAGTACAACGTCATTTAGATTTACAGATCGGAAGAGCGGTTCAGCAGG		4080322|F|0	26:C>G	1	0.989362	0.0106383	1785.39	54.97	0.0318861	26	19.155
3631866	TGCAGCCATCCCACTATACGCTATCCCATTTTTGGGGTCAGCCACTTCGCGCTTCTCTTCGGGATTGAC		3631866|F|0		1	0.989362	0.0106383	1042.84	53.7863	18.3886	17	10.7573
3631866	TGCAGCCATCCCACTATACGCTATCCCATTTTTGGGGTCAGCCACTTCGCGCTTCTCTTCGGGATTGAC		3631866|F|0	17:A>C	1	0.989362	0.0106383	1042.84	989.053	18.3886	17	10.7573
3636518	TGCAGGTAATTAGAATTGGAACAAGCTTGAGTTCCTCCCATGTTTGCACTGTAATTATCACTAGCATCG		3636518|F|0		1	0.989362	0.0106383	1323.66	1268.87	0.0431796	68	14.0986
3636518	TGCAGGTAATTAGAATTGGAACAAGCTTGAGTTCCTCCCATGTTTGCACTGTAATTATCACTAGCATCG		3636518|F|0	68:G>T	1	0.989362	0.0106383	1323.66	54.7894	0.0431796	68	14.0986
3635521	TGCAGTTATTTAGGAGATTATGAGGAAAAAGAAGTCATACGAAATTCATTATTACAGATCGGAAGAGCG		3635521|F|0		1	0.989362	0.0106383	1658.69	1604.16	0.0339928	39	17.824
3635521	TGCAGTTATTTAGGAGATTATGAGGAAAAAGAAGTCATACGAAATTCATTATTACAGATCGGAAGAGCG		3635521|F|0	39:C>A	1	0.989362	0.0106383	1658.69	54.5299	0.0339928	39	17.824
4080360	TGCAGGCATCAAACAGAGGTCAAACAATCAAACCATATAATTTTTCCGGCAGGTTCAAGCAACTAACAT		4080360|F|0		1	0.989362	0.0106383	1312.33	1260.79	0.0408798	47	14.0088
4080360	TGCAGGCATCAAACAGAGGTCAAACAATCAAACCATATAATTTTTCCGGCAGGTTCAAGCAACTAACAT		4080360|F|0	47:G>A	1	0.989362	0.0106383	1312.33	51.541	0.0408798	47	14.0088
3632255	TGCAGTTGTTTATTTTGCGTGCAGAAGCCGAGTTACAAGCTATATCTGGTGGTAATGTTACACGCGGCC		3632255|F|0		1	0.989362	0.0106383	939.975	43.8701	20.4263	19	8.77402
3632255	TGCAGTTGTTTATTTTGCGTGCAGAAGCCGAGTTACAAGCTATATCTGGTGGTAATGTTACACGCGGCC		3632255|F|0	19:T>C	1	0.989362	0.0106383	939.975	896.105	20.4263	19	8.77402
3640776	TGCAGAAGAAGGATGTGGTGGGGCTAAGAAAATTGTAGATGCTGGAGTCTTAGAAAATGTCTCTGCCAT		3640776|F|0		1	0.968085	0.0319149	1099.2	1011.94	0.0862314	18	11.4993
3640776	TGCAGAAGAAGGATGTGGTGGGGCTAAGAAAATTGTAGATGCTGGAGTCTTAGAAAATGTCTCTGCCAT		3640776|F|0	18:T>C	1	0.968085	0.0319149	1099.2	87.2611	0.0862314	18	11.4993
4081920	TGCAGAACCTGGACTCCATATAATTCCATCGGTTGAGAGCTTTATGAGATTGTCGGTCGCTATGACACC		4081920|F|0		1	0.978723	0.0212766	1180.78	1075.79	0.0621706	54	12.0875
4081920	TGCAGAACCTGGACTCCATATAATTCCATCGGTTGAGAGCTTTATGAGATTGTCGGTCGCTATGACACC		4081920|F|0	54:G>A	1	0.978723	0.0212766	1180.78	66.8823	0.0621706	54	12.0875
3633887	TGCAGTATAAAAACGGAAAAAACAATTCACAGTGACTTATTTTTTCATATACAATTTCAAATTTAGTTG		3633887|F|0		1	0.989362	0.0106383	884.143	51.5756	16.1427	13	10.3151
3633887	TGCAGTATAAAAACGGAAAAAACAATTCACAGTGACTTATTTTTTCATATACAATTTCAAATTTAGTTG		3633887|F|0	13:C>T	1	0.989362	0.0106383	884.143	832.568	16.1427	13	10.3151
3631871	TGCAGCAGTGGCTCCTCACCACAAGCATAAGAACAAAAGGAAGCTTACCGGATGGATTCTTGGATTTGT		3631871|F|0		1	0.989362	0.0106383	1169.55	1124.24	0.040306	48	12.4915
3631871	TGCAGCAGTGGCTCCTCACCACAAGCATAAGAACAAAAGGAAGCTTACCGGATGGATTCTTGGATTTGT		3631871|F|0	48:C>T	1	0.989362	0.0106383	1169.55	45.3135	0.040306	48	12.4915
3632032	TGCAGATAGTCGTTCAAACAAAAATGCTTGACACAGGCTTTTCACAATAAACCCTAATCCCAAATCTTC		3632032|F|0		1	0.978723	0.0212766	1082.99	1020.28	0.0614597	11	11.4638
3632032	TGCAGATAGTCGTTCAAACAAAAATGCTTGACACAGGCTTTTCACAATAAACCCTAATCCCAAATCTTC		3632032|F|0	11:G>A	1	0.978723	0.0212766	1082.99	62.7061	0.0614597	11	11.4638
3635615	TGCAGGAAAGTACTAGGAAAGCTCCATATATAGGAGGAGTAAACTGATTTTCAGCCAATTTATAATTGA		3635615|F|0		1	0.989362	0.0106383	880.46	836.436	0.0526317	53	9.29374
3635615	TGCAGGAAAGTACTAGGAAAGCTCCATATATAGGAGGAGTAAACTGATTTTCAGCCAATTTATAATTGA		3635615|F|0	53:G>A	1	0.989362	0.0106383	880.46	44.0231	0.0526317	53	9.29374
3631538	TGCAGAATGAGTGCCCTCTAAAGCATTATCTACAACCGAGTCGTGAATGCTTGCTTGAGAGTCCGTTTC		3631538|F|0		1	0.989362	0.0106383	741.599	698.643	0.0614855	19	7.7627
3631538	TGCAGAATGAGTGCCCTCTAAAGCATTATCTACAACCGAGTCGTGAATGCTTGCTTGAGAGTCCGTTTC		3631538|F|0	19:A>G	1	0.989362	0.0106383	741.599	42.9564	0.0614855	19	7.7627
3632427	TGCAGACAATGCCATCAAAGCCTATCTGAGCACTTTGAAAATGGTCAGTAGTATTCATATATAATTTCT		3632427|F|0		1	0.968085	0.0319149	908.814	831.609	0.092234	27	9.4501
3632427	TGCAGACAATGCCATCAAAGCCTATCTGAGCACTTTGAAAATGGTCAGTAGTATTCATATATAATTTCT		3632427|F|0	27:G>C	1	0.968085	0.0319149	908.814	76.7026	0.092234	27	9.4501
3636474	TGCAGAGCTTCTTTATGGAATATGGTGCAGCTGCAAAGATGACTAAATGATCCCTGCCCTATTTTTGCA		3636474|F|0		1	0.989362	0.0106383	847.001	805.99	0.0508821	50	8.95544
3636474	TGCAGAGCTTCTTTATGGAATATGGTGCAGCTGCAAAGATGACTAAATGATCCCTGCCCTATTTTTGCA		3636474|F|0	50:T>C	1	0.989362	0.0106383	847.001	41.0105	0.0508821	50	8.95544
4081988	TGCAGGTAATACAAAGCCAATGGGATTGACTAACATAAATTATTTACGGAGCCTTGAAACTAAAATATG		4081988|F|0		1	0.989362	0.0106383	875.981	835.633	0.0482835	47	9.28482
4081988	TGCAGGTAATACAAAGCCAATGGGATTGACTAACATAAATTATTTACGGAGCCTTGAAACTAAAATATG		4081988|F|0	47:G>C	1	0.989362	0.0106383	875.981	40.3473	0.0482835	47	9.28482
4080220	TGCAGTAGTTTGGGATGACTCGTTGCTAATCAATTTACATTTTTGTGAGGTTGGTATTATGGAACTCAT		4080220|F|0		1	0.989362	0.0106383	756.689	717.456	0.0546833	67	7.97173
4080220	TGCAGTAGTTTGGGATGACTCGTTGCTAATCAATTTACATTTTTGTGAGGTTGGTATTATGGAACTCAT		4080220|F|0	67:A>G	1	0.989362	0.0106383	756.689	39.2328	0.0546833	67	7.97173
3635190	TGCAGAGGACAGCATGAGGTATGATTAGACGACATCTGTCAGAATTTAGTGGGGAACAAGGATTTTTTA		3635190|F|0		1	0.978723	0.0212766	787.825	733.418	0.0741822	52	8.24065
3635190	TGCAGAGGACAGCATGAGGTATGATTAGACGACATCTGTCAGAATTTAGTGGGGAACAAGGATTTTTTA		3635190|F|0	52:G>A	1	0.978723	0.0212766	787.825	54.4066	0.0741822	52	8.24065
3635538	TGCAGGATCTAACTGAAAAATCAAACAAAAAACATAGTCAGACACCAACCTTCAATTTGCTGTGGTATA		3635538|F|0		1	0.989362	0.0106383	766.378	75.3733	9.16777	27	15.0747
3635538	TGCAGGATCTAACTGAAAAATCAAACAAAAAACATAGTCAGACACCAACCTTCAATTTGCTGTGGTATA		3635538|F|0	27:A>C	1	0.989362	0.0106383	766.378	691.005	9.16777	27	15.0747
3633901	TGCAGTTCATCTCCATGTTGATTTGAATGTTCTTGTTGTTCCTCCTTATTAGCTAAGTCAAGCATACAC		3633901|F|0		1	0.989362	0.0106383	717.976	32.6661	20.9793	63	6.53322
3633901	TGCAGTTCATCTCCATGTTGATTTGAATGTTCTTGTTGTTCCTCCTTATTAGCTAAGTCAAGCATACAC		3633901|F|0	63:A>T	1	0.989362	0.0106383	717.976	685.31	20.9793	63	6.53322
3635645	TGCAGTATTGCTGCTGAGTGTTGAAAACCAAAATATGGTGGATTGCAGTGGCAATTTTTTGACCACTGC		3635645|F|0		1	0.978723	0.0212766	715.955	56.0172	11.781	38	8.00246
3635645	TGCAGTATTGCTGCTGAGTGTTGAAAACCAAAATATGGTGGATTGCAGTGGCAATTTTTTGACCACTGC		3635645|F|0	38:T>C	1	0.978723	0.0212766	715.955	659.938	11.781	38	8.00246
3633659	TGCAGATCCCATTGCTGATGCAGAAAGCATCATATCAAAGGCTATCCGCGATGGAGCAATTGATGCGAC		3633659|F|0		1	0.989362	0.0106383	539.616	503.033	0.0727236	66	5.58926
3633659	TGCAGATCCCATTGCTGATGCAGAAAGCATCATATCAAAGGCTATCCGCGATGGAGCAATTGATGCGAC		3633659|F|0	66:G>A	1	0.989362	0.0106383	539.616	36.5824	0.0727236	66	5.58926
3636135	TGCAGCATCTCTTTCTTTCATATGCTGCACTAATTCCTCCTTCTCTCTTTGATCCTTCAGTCTTTCTTC		3636135|F|0		1	0.978723	0.0212766	768.998	719.761	0.0684063	54	8.08721
3636135	TGCAGCATCTCTTTCTTTCATATGCTGCACTAATTCCTCCTTCTCTCTTTGATCCTTCAGTCTTTCTTC		3636135|F|0	54:C>T	1	0.978723	0.0212766	768.998	49.2362	0.0684063	54	8.08721
3634697	TGCAGATTATGAATTCCATCTGCATCTCTCATGGCAGTGGCATTAGATTTGAGAACTGCGTTTTTTGCT		3634697|F|0		1	0.989362	0.0106383	746.639	711.995	0.0486581	37	7.91105
3634697	TGCAGATTATGAATTCCATCTGCATCTCTCATGGCAGTGGCATTAGATTTGAGAACTGCGTTTTTTGCT		3634697|F|0	37:T>G	1	0.989362	0.0106383	746.639	34.6443	0.0486581	37	7.91105
3633214	TGCAGCTGCTGGTTCCGTTCCACATGAAAAGAACATGTAATAAAATAAATAAAGTTTTGACTTATTTAC		3633214|F|0		1	0.989362	0.0106383	814.287	758.704	0.044865	16	8.43004
3633214	TGCAGCTGCTGGTTCCGTTCCACATGAAAAGAACATGTAATAAAATAAATAAAGTTTTGACTTATTTAC		3633214|F|0	16:G>A	1	0.989362	0.0106383	814.287	34.0393	0.044865	16	8.43004
4081409	TGCAGAATTCAGGCTTGTTATCTCAACTTCTGGCCGAGTCTTCGGTTCAAATTTAGGTCTGCTATCGTT		4081409|F|0		1	0.989362	0.0106383	724.401	690.817	0.0486142	42	7.67575
4081409	TGCAGAATTCAGGCTTGTTATCTCAACTTCTGGCCGAGTCTTCGGTTCAAATTTAGGTCTGCTATCGTT		4081409|F|0	42:C>T	1	0.989362	0.0106383	724.401	33.5835	0.0486142	42	7.67575
3630555	TGCAGACTTAGGTGGACAAACTATCTTCGTCCCGGTATCAAACGAGGTAACTTCACAGATCATGAAGAG		3630555|F|0		1	0.989362	0.0106383	602.277	19.9762	29.1497	23	3.99524
3630555	TGCAGACTTAGGTGGACAAACTATCTTCGTCCCGGTATCAAACGAGGTAACTTCACAGATCATGAAGAG		3630555|F|0	23:T>C	1	0.989362	0.0106383	602.277	582.301	29.1497	23	3.99524
3629801	TGCAGGGTATGAGAGTGAAAATTGGGGTCTGGCTTCTGCGGAAGAGTTTGAGCCTATACCGCGATTTTG		3629801|F|0		1	0.978723	0.0212766	523.01	477.977	0.0942156	28	5.37053
3629801	TGCAGGGTATGAGAGTGAAAATTGGGGTCTGGCTTCTGCGGAAGAGTTTGAGCCTATACCGCGATTTTG		3629801|F|0	28:C>T	1	0.978723	0.0212766	523.01	45.0329	0.0942156	28	5.37053
3636903	TGCAGGTATAGATTCATATTATATTGAACTACTTACGGATAAAACCGTAGGTAGAGATTCCATATTATA		3636903|F|0		1	0.989362	0.0106383	654.195	623.216	0.0497071	11	6.92463
3636903	TGCAGGTATAGATTCATATTATATTGAACTACTTACGGATAAAACCGTAGGTAGAGATTCCATATTATA		3636903|F|0	11:A>G	1	0.989362	0.0106383	654.195	30.9783	0.0497071	11	6.92463
3636944	TGCAGGGATGCAGATACTGTATCAGATGCTGTAGAGTTTGTACTCCAAAATTTCACAGAAATGAACAAA	MtChr5	3636944|F|0		1	0.989362	0.0106383	735.102	704.173	0.0439218	14	7.82415
3636944	TGCAGGGATGCAGATACTGTATCAGATGCTGTAGAGTTTGTACTCCAAAATTTCACAGAAATGAACAAA	MtChr5	3636944|F|0	14:T>C	1	0.989362	0.0106383	735.102	30.9286	0.0439218	14	7.82415
3659617	TGCAGATCAAGAGGTCATCGGTTCAAACCCGGTTGGGCCCTTTTTTCTAATTTTTATACTTATTCTCAC		3659617|F|0		1	0.989362	0.0106383	670.787	644.262	0.0411714	28	7.15847
3659617	TGCAGATCAAGAGGTCATCGGTTCAAACCCGGTTGGGCCCTTTTTTCTAATTTTTATACTTATTCTCAC		3659617|F|0	28:C>T	1	0.989362	0.0106383	670.787	26.5252	0.0411714	28	7.15847
3634523	TGCAGCACCTCTTGGACAATATGCGAAACCTGCTGTTGCAAACCAGATCAATCATCGAAGAGGTAATCA		3634523|F|0		1	0.989362	0.0106383	436.052	411.462	0.0597615	23	4.5718
3634523	TGCAGCACCTCTTGGACAATATGCGAAACCTGCTGTTGCAAACCAGATCAATCATCGAAGAGGTAATCA		3634523|F|0	23:C>T	1	0.989362	0.0106383	436.052	24.5896	0.0597615	23	4.5718
3631305	TGCAGTGGCGAAAAAGCCCGCAGCTGCCAAGCCGAAGACAAAGCCAGCTGCAAAGGCAAAGGCTGTGAA		3631305|F|0		1	0.989362	0.0106383	479.416	455.895	0.051592	5	5.06551
3631305	TGCAGTGGCGAAAAAGCCCGCAGCTGCCAAGCCGAAGACAAAGCCAGCTGCAAAGGCAAAGGCTGTGAA		3631305|F|0	5:T>C	1	0.989362	0.0106383	479.416	23.5205	0.051592	5	5.06551
3631869	TGCAGACATCAACCTTTCATAATTGTGTACACATTTTTACTTTCAGCTTCTAATCACTTTCCCTTTCAT		3631869|F|0		1	0.989362	0.0106383	808.836	786.413	0.0285123	45	8.73792
3631869	TGCAGACATCAACCTTTCATAATTGTGTACACATTTTTACTTTCAGCTTCTAATCACTTTCCCTTTCAT		3631869|F|0	45:G>T	1	0.989362	0.0106383	808.836	22.4224	0.0285123	45	8.73792
3635267	TGCAGCCCTGCCAACTAACACCTTTGAAGCTGCTGAAGTATAGATGGCGAATGAGTACCAGCAAGACAA		3635267|F|0		1	0.989362	0.0106383	529.469	507.619	0.0430435	48	5.64021
3635267	TGCAGCCCTGCCAACTAACACCTTTGAAGCTGCTGAAGTATAGATGGCGAATGAGTACCAGCAAGACAA		3635267|F|0	48:G>A	1	0.989362	0.0106383	529.469	21.8497	0.0430435	48	5.64021
3632470	TGCAGGCAGCTGCCAAGTGTAGAGCTTTGGGAGCTCGAACCGGTCTTCCACATCGAACAGATCCATGCA	MtChr7	3632470|F|0		1	0.989362	0.0106383	406.885	385.928	0.0543037	53	4.28809
3632470	TGCAGGCAGCTGCCAAGTGTAGAGCTTTGGGAGCTCGAACCGGTCTTCCACATCGAACAGATCCATGCA	MtChr7	3632470|F|0	53:C>T	1	0.989362	0.0106383	406.885	20.9573	0.0543037	53	4.28809
3632957	TGCAGCATCCCTGAACACCATGTGGCTCCGCCATTGAGTGCATGTGAAGGTGAAGGATATTCTTCTTCT		3632957|F|0		1	0.989362	0.0106383	372.222	18.0911	19.5748	50	3.61823
3632957	TGCAGCATCCCTGAACACCATGTGGCTCCGCCATTGAGTGCATGTGAAGGTGAAGGATATTCTTCTTCT		3632957|F|0	50:T>G	1	0.989362	0.0106383	372.222	354.13	19.5748	50	3.61823
3636756	TGCAGGTGATAACTTTCAATATATATATAATAGCTCATATTGTTCTATTCTACATTTTTTATAGGGAGT		3636756|F|0		1	0.989362	0.0106383	479.958	461.235	0.0405928	9	5.12484
3636756	TGCAGGTGATAACTTTCAATATATATATAATAGCTCATATTGTTCTATTCTACATTTTTTATAGGGAGT		3636756|F|0	9:T>A	1	0.989362	0.0106383	479.958	18.7228	0.0405928	9	5.12484
3629679	TGCAGACTTGAGCTTCAAAATCATAAGAACCCAAGTTCAAACTCTGACCAGAACATTCCTTGGCCAGAC		3629679|F|0		1	0.989362	0.0106383	461.51	443.313	0.0410476	49	4.9257
3629679	TGCAGACTTGAGCTTCAAAATCATAAGAACCCAAGTTCAAACTCTGACCAGAACATTCCTTGGCCAGAC		3629679|F|0	49:A>G	1	0.989362	0.0106383	461.51	18.1969	0.0410476	49	4.9257
3636649	TGCAGGGAATCATTTTTATGTTTCCGCTATTGTATATCTGTTCTTTTTGTTTTTCAAAAATACAAGAGA		3636649|F|0		1	0.989362	0.0106383	347.539	21.9014	14.8683	26	4.38029
3636649	TGCAGGGAATCATTTTTATGTTTCCGCTATTGTATATCTGTTCTTTTTGTTTTTCAAAAATACAAGAGA		3636649|F|0	26:C>T	1	0.989362	0.0106383	347.539	325.638	14.8683	26	4.38029
3640377	TGCAGTTAGCCAGTGAGGTTCTACCTGATTTCAACAAAATTTGATTGTGTGTATACTCTTATTCTTTGA		3640377|F|0		1	0.989362	0.0106383	389.201	371.515	0.0476061	56	4.12794
3640377	TGCAGTTAGCCAGTGAGGTTCTACCTGATTTCAACAAAATTTGATTGTGTGTATACTCTTATTCTTTGA		3640377|F|0	56:T>A	1	0.989362	0.0106383	389.201	17.6864	0.0476061	56	4.12794
3632771	TGCAGGATGGAAAATTTGGATTTGTTGTTGAAATATGGTCCTGATGCCTGGAAACAGCACAACCTGCGA		3632771|F|0		1	0.989362	0.0106383	434.567	417.092	0.0418966	14	4.63436
3632771	TGCAGGATGGAAAATTTGGATTTGTTGTTGAAATATGGTCCTGATGCCTGGAAACAGCACAACCTGCGA		3632771|F|0	14:T>C	1	0.989362	0.0106383	434.567	17.4747	0.0418966	14	4.63436
3632853	TGCAGTCCAATGAGATTCAGGGGTTGGAATATGTTGGAATTAGTAGTAACTATGAAATATTGGAATTAG		3632853|F|0		1	0.989362	0.0106383	390.213	373.448	0.0448922	17	4.14942
3632853	TGCAGTCCAATGAGATTCAGGGGTTGGAATATGTTGGAATTAGTAGTAACTATGAAATATTGGAATTAG		3632853|F|0	17:C>T	1	0.989362	0.0106383	390.213	16.7649	0.0448922	17	4.14942
4088375	TGCAGCACCCAATCATCTCACTCAACAGCAAGAACAGCCAATTGATCCTTTTTTTCTTCCCAATCAATG		4088375|F|0		1	0.989362	0.0106383	318.188	301.993	0.0536261	36	3.35548
4088375	TGCAGCACCCAATCATCTCACTCAACAGCAAGAACAGCCAATTGATCCTTTTTTTCTTCCCAATCAATG		4088375|F|0	36:G>A	1	0.989362	0.0106383	318.188	16.1947	0.0536261	36	3.35548
3632652	TGCAGGATCCAAACCTGAGAAAATCACCTTGGTATTTTTCTGTACATTATCTTTGTGAGCTATGATTTG		3632652|F|0		1	0.989362	0.0106383	388.488	372.668	0.042452	59	4.14075
3632652	TGCAGGATCCAAACCTGAGAAAATCACCTTGGTATTTTTCTGTACATTATCTTTGTGAGCTATGATTTG		3632652|F|0	59:C>A	1	0.989362	0.0106383	388.488	15.8205	0.042452	59	4.14075
3633184	TGCAGCATTCAGAACTGATCCGATGAGAAAGCTTATACCGCCCGCTATGATACTTGTCCTCCGCCCGAA		3633184|F|0		1	0.989362	0.0106383	385.32	370.112	0.0410908	67	4.11236
3633184	TGCAGCATTCAGAACTGATCCGATGAGAAAGCTTATACCGCCCGCTATGATACTTGTCCTCCGCCCGAA		3633184|F|0	67:A>T	1	0.989362	0.0106383	385.32	15.2082	0.0410908	67	4.11236
3636662	TGCAGTTCCCGTAATGAGCTTCATGTCATAAGCTTCCCATTATCTGTGATATAACAAACTATGTTTTCG		3636662|F|0		1	0.978723	0.0212766	283.611	16.5887	16.0967	10	2.36981
3636662	TGCAGTTCCCGTAATGAGCTTCATGTCATAAGCTTCCCATTATCTGTGATATAACAAACTATGTTTTCG		3636662|F|0	10:G>A	1	0.978723	0.0212766	283.611	267.023	16.0967	10	2.36981
4081166	TGCAGCCGCATTTAGTAAAGCTTCCAACGAACCGTGCTTTCGAATAAGTTTTATAGCAGTTTTCCAACC		4081166|F|0		1	0.989362	0.0106383	452.103	437.488	0.0334079	41	4.86098
4081166	TGCAGCCGCATTTAGTAAAGCTTCCAACGAACCGTGCTTTCGAATAAGTTTTATAGCAGTTTTCCAACC		4081166|F|0	41:G>T	1	0.989362	0.0106383	452.103	14.6156	0.0334079	41	4.86098
4082012	TGCAGTTTTTGTGAGCATTTTTCAAAAAGAACCGCCCCATTCGGATAAACGAGCACAAAGTTATGAATT		4082012|F|0		1	0.989362	0.0106383	1246.54	121.317	1.91083	21	24.2633
4082012	TGCAGTTTTTGTGAGCATTTTTCAAAAAGAACCGCCCCATTCGGATAAACGAGCACAAAGTTATGAATT		4082012|F|0	21:T>G	1	0.989362	0.0106383	1246.54	231.815	1.91083	21	24.2633
3633124	TGCAGCAGCCACAGCGGTCTTACTCTTCATTCTCTGACCTTGAGGAAGCTCGGAGGCTTCACTAACAGA		3633124|F|0		1	0.989362	0.0106383	246.531	234.881	0.0495966	31	2.60979
3633124	TGCAGCAGCCACAGCGGTCTTACTCTTCATTCTCTGACCTTGAGGAAGCTCGGAGGCTTCACTAACAGA		3633124|F|0	31:C>T	1	0.989362	0.0106383	246.531	11.6493	0.0495966	31	2.60979
3635220	TGCAGTAAGTTTTGTGCAAGTGGACAAATGACAGAATATTCAAATCCACGTTGTGCAGGTCGTTACTCG		3635220|F|0		1	0.989362	0.0106383	439.357	428.337	0.0257263	50	4.7593
3635220	TGCAGTAAGTTTTGTGCAAGTGGACAAATGACAGAATATTCAAATCCACGTTGTGCAGGTCGTTACTCG		3635220|F|0	50:T>C	1	0.989362	0.0106383	439.357	11.0195	0.0257263	50	4.7593
3634090	TGCAGCAGAATATTGCATAGGTGTTAGGTTAGGGAGAAATTGGCTTTTGTGTGGTACTTTTTTCTGCTG		3634090|F|0		1	0.989362	0.0106383	653.073	642.12	0.0170566	16	7.13467
3634090	TGCAGCAGAATATTGCATAGGTGTTAGGTTAGGGAGAAATTGGCTTTTGTGTGGTACTTTTTTCTGCTG		3634090|F|0	16:A>G	1	0.989362	0.0106383	653.073	10.9524	0.0170566	16	7.13467
4080514	TGCAGCTTCAAACGAAATTCTGGAAAATATGCGCTCCAAATATGACTTTGACTCCAACACGAAAGTTGT		4080514|F|0		1	0.989362	0.0106383	408.099	399.422	0.0217224	48	4.43803
4080514	TGCAGCTTCAAACGAAATTCTGGAAAATATGCGCTCCAAATATGACTTTGACTCCAACACGAAAGTTGT		4080514|F|0	48:T>C	1	0.989362	0.0106383	408.099	8.67641	0.0217224	48	4.43803
4106050	TGCAGTTTGATGCATTGGTTGCATTGCTTCCAATATCTGAGACAGGTGAAGAAGCACAACTTACAGATC	AC233677	100003922|F|0		1	1	0	5174.14	2566.31	0.0441203	36	28.5145
4106050	TGCAGTTTGATGCATTGGTTGCATTGCTTCCAATATCTGAGACAGGTGAAGAAGCACAACTTACAGATC	AC233677	100003922|F|0	36:C>A	1	1	0	5174.14	113.226	0.0441203	36	28.5145
3661056	TGCAGCCCACTCTTGTTTCCCCTATATCCATCTCTGGTTGGATTGGCATGGAAATATATTACAGATCGG		3661056|F|0		1	1	0	4941.63	4636.93	0.0490238	34	51.5215
3661056	TGCAGCCCACTCTTGTTTCCCCTATATCCATCTCTGGTTGGATTGGCATGGAAATATATTACAGATCGG		3661056|F|0	34:T>A	1	1	0	4941.63	227.32	0.0490238	34	51.5215
4081683	TGCAGGATCAAGAACACCAATTCCCTACTCAGAGATGACATCTTACAGATCGGAAGAGCGGTTCAGCAG		4081683|F|0		1	0.989362	0.0106383	4173.46	3848.31	0.0735848	32	43.2394
4081683	TGCAGGATCAAGAACACCAATTCCCTACTCAGAGATGACATCTTACAGATCGGAAGAGCGGTTCAGCAG		4081683|F|0	32:A>C	1	0.989362	0.0106383	4173.46	283.177	0.0735848	32	43.2394
4081141	TGCAGTTTCTTCGAACCGGCAACACCATCTTCACAAGAAGAATCACCTCTCTCCAACAAATCAAATCCG		4081141|F|0		1	0.989362	0.0106383	4805.3	4412.42	0.0546033	65	49.5777
4081141	TGCAGTTTCTTCGAACCGGCAACACCATCTTCACAAGAAGAATCACCTCTCTCCAACAAATCAAATCCG		4081141|F|0	65:T>A	1	0.989362	0.0106383	4805.3	240.933	0.0546033	65	49.5777
3659935	TGCAGAGACTGAGGTACAAATTATTTCTGAACGCGTTTCCTTGAATTTCAATCAAAGGTTACAGATCGG		3659935|F|0		1	0.989362	0.0106383	3838.95	3536.99	0.0651796	37	39.7415
3659935	TGCAGAGACTGAGGTACAAATTATTTCTGAACGCGTTTCCTTGAATTTCAATCAAAGGTTACAGATCGG		3659935|F|0	37:T>A	1	0.989362	0.0106383	3838.95	230.54	0.0651796	37	39.7415
4079944	TGCAGCAATGGTAATTCGTGTTGAGATGTCAACATTCTAATCTGCAAGTGCAGAGTTACAGATCGGAAG		4079944|F|0		1	1	0	2471.45	2346.78	0.0512807	47	26.0753
4079944	TGCAGCAATGGTAATTCGTGTTGAGATGTCAACATTCTAATCTGCAAGTGCAGAGTTACAGATCGGAAG		4079944|F|0	47:G>A	1	1	0	2471.45	120.345	0.0512807	47	26.0753
3659828	TGCAGAGAAGAAAACAACACAAAGCCAGCGTAGAGAATAGGCCAACCCTTGAGATGATGAAGTAGCTTA		3659828|F|0		1	0.989362	0.0106383	2273.13	124.975	17.1886	25	20.8292
3659828	TGCAGAGAAGAAAACAACACAAAGCCAGCGTAGAGAATAGGCCAACCCTTGAGATGATGAAGTAGCTTA		3659828|F|0	25:C>A	1	0.989362	0.0106383	2273.13	2148.15	17.1886	25	20.8292
4079930	TGCAGGTATGATTTCTTGCAGACCTGAAAATTTGCTTGCTTCATTGCTTTATCTTTGCACCTGCTATTG		4079930|F|0		1	1	0	2441.28	2325.21	0.0402091	41	25.8356
4079930	TGCAGGTATGATTTCTTGCAGACCTGAAAATTTGCTTGCTTCATTGCTTTATCTTTGCACCTGCTATTG		4079930|F|0	41:C>G	1	1	0	2441.28	93.4946	0.0402091	41	25.8356
4080997	TGCAGCACGTGCCTATGACTTGGCAGCATTGAAGTATTGGGGCCAAGCCACAATTCTTACAGATCGGAA		4080997|F|0		1	1	0	2911.12	2811.69	0.0319409	51	31.241
4080997	TGCAGCACGTGCCTATGACTTGGCAGCATTGAAGTATTGGGGCCAAGCCACAATTCTTACAGATCGGAA		4080997|F|0	51:A>T	1	1	0	2911.12	89.8077	0.0319409	51	31.241
4080080	TGCAGAGTTGTTGCAGGTAGTCAAGTTACATGCATGCAAAACTAATGGAACAACTTACAGATCGGAAGA		4080080|F|0		1	1	0	2136.53	155.799	12.7133	49	38.9498
4080080	TGCAGAGTTGTTGCAGGTAGTCAAGTTACATGCATGCAAAACTAATGGAACAACTTACAGATCGGAAGA		4080080|F|0	49:A>C	1	1	0	2136.53	1980.73	12.7133	49	38.9498
4081927	TGCAGAAGTATTTGCAACCGGAAAAGGAGAGGAAAGGGGTGTTACAGATCGGAAGAGCGGTTCAGCAGG		4081927|F|0		1	0.989362	0.0106383	2017.73	1884.01	0.0645601	21	21.1686
4081927	TGCAGAAGTATTTGCAACCGGAAAAGGAGAGGAAAGGGGTGTTACAGATCGGAAGAGCGGTTCAGCAGG		4081927|F|0	21:A>G	1	0.989362	0.0106383	2017.73	121.632	0.0645601	21	21.1686
4081619	TGCAGAGCAATGTCACTGGCATCAACTGCATAAACCTGGAAACATAAAATCCACAATCTCATCCTGTCA		4081619|F|0		1	1	0	1478.35	1405.06	0.0521651	32	15.6117
4081619	TGCAGAGCAATGTCACTGGCATCAACTGCATAAACCTGGAAACATAAAATCCACAATCTCATCCTGTCA		4081619|F|0	32:A>C	1	1	0	1478.35	73.2949	0.0521651	32	15.6117
4080067	TGCAGGAGAGACTCTTTTGCATCGGTATATTCCAACTGAATGGTCCGAATTTTCCCAAGGTAGAAGAGA	MtChr1	4080067|F|0		1	1	0	1709.62	1637.11	0.0439754	8	18.1902
4080067	TGCAGGAGAGACTCTTTTGCATCGGTATATTCCAACTGAATGGTCCGAATTTTCCCAAGGTAGAAGAGA	MtChr1	4080067|F|0	8:A>C	1	1	0	1709.62	71.9927	0.0439754	8	18.1902
4080597	TGCAGTTTTCTGCAAACCCCAATCAACAAGCCCAGATACAATGATACAATATGGGCAGAGCAGAGTAAG		4080597|F|0		1	1	0	1643.94	71.6163	21.9548	24	17.9041
4080597	TGCAGTTTTCTGCAAACCCCAATCAACAAGCCCAGATACAATGATACAATATGGGCAGAGCAGAGTAAG		4080597|F|0	24:A>G	1	1	0	1643.94	1572.32	21.9548	24	17.9041
4079801	TGCAGATTATCTAAGGAAATGCATATATACAATTGGAATGGGTAGTAATGATTACCTTACAGATCGGAA		4079801|F|0		1	0.989362	0.0106383	1907.02	1798.55	0.055081	37	20.2084
4079801	TGCAGATTATCTAAGGAAATGCATATATACAATTGGAATGGGTAGTAATGATTACCTTACAGATCGGAA		4079801|F|0	37:A>T	1	0.989362	0.0106383	1907.02	99.0661	0.055081	37	20.2084
3658779	TGCAGTCGGATGTCCTTGCACAACTACCAACTGAATTGGCTTACAGATCGGAAGAGCGGTTCAGCAGGA		3658779|F|0		1	1	0	1320.41	1249.64	0.0517583	33	13.8849
3658779	TGCAGTCGGATGTCCTTGCACAACTACCAACTGAATTGGCTTACAGATCGGAAGAGCGGTTCAGCAGGA		3658779|F|0	33:A>T	1	1	0	1320.41	64.6793	0.0517583	33	13.8849
4081073	TGCAGGGTTGTCGAAAATACCAAGTTTCACAATTGCAAGTCACCCAGAGTCACCAATTATTTATTTGAG		4081073|F|0		1	1	0	1381.52	1317.83	0.0483308	40	14.6425
4081073	TGCAGGGTTGTCGAAAATACCAAGTTTCACAATTGCAAGTCACCCAGAGTCACCAATTATTTATTTGAG		4081073|F|0	40:C>T	1	1	0	1381.52	63.6915	0.0483308	40	14.6425
3660142	TGCAGAGTGAAGCTAAAAATGTGTTATAAGACGATTTCCAGACAACACAAATAAAAAGATTCAAATAAA		3660142|F|0		1	0.989362	0.0106383	1328.32	1231.48	0.0750004	17	13.8369
3660142	TGCAGAGTGAAGCTAAAAATGTGTTATAAGACGATTTCCAGACAACACAAATAAAAAGATTCAAATAAA		3660142|F|0	17:A>T	1	0.989362	0.0106383	1328.32	92.3616	0.0750004	17	13.8369
4082117	TGCAGTCAATCAGGTATGTACCATAATCAGGGCCGTTTTGAGGGTGCGCAATATCACCCAAAGTTTATC		4082117|F|0		1	1	0	1247.05	1190.82	0.0468324	34	13.2313
4082117	TGCAGTCAATCAGGTATGTACCATAATCAGGGCCGTTTTGAGGGTGCGCAATATCACCCAAAGTTTATC		4082117|F|0	34:G>A	1	1	0	1247.05	55.7687	0.0468324	34	13.2313
4080743	TGCAGTAACATAAGTTTCTTTCAACTAAATTGAATTACAGATCGGAAGAGCGGTTCAGCAGGAATGCCG		4080743|F|0		1	1	0	764.397	709.888	0.076785	18	7.88765
4080743	TGCAGTAACATAAGTTTCTTTCAACTAAATTGAATTACAGATCGGAAGAGCGGTTCAGCAGGAATGCCG		4080743|F|0	18:T>G	1	1	0	764.397	54.5088	0.076785	18	7.88765
4080796	TGCAGATAGTATGCTGTAAAACTCAGTAATGAGTTTTGCCAATATCTTACCAATAGGATTTTGACATAT		4080796|F|0		1	1	0	1101.38	1054.29	0.0446621	56	11.7144
4080796	TGCAGATAGTATGCTGTAAAACTCAGTAATGAGTTTTGCCAATATCTTACCAATAGGATTTTGACATAT		4080796|F|0	56:G>C	1	1	0	1101.38	47.0869	0.0446621	56	11.7144
4080032	TGCAGTGTGATCTATGTTGGAATTCACCTAGAGCAGGAGTTTGGGCCACGTAATATTTCTTTTTATTTT		4080032|F|0		1	0.989362	0.0106383	906.53	842.674	0.075777	54	9.46825
4080032	TGCAGTGTGATCTATGTTGGAATTCACCTAGAGCAGGAGTTTGGGCCACGTAATATTTCTTTTTATTTT		4080032|F|0	54:A>G	1	0.989362	0.0106383	906.53	63.8553	0.075777	54	9.46825
4080625	TGCAGTCTTCTTGTAGTTGCGAGCAGGCATTCTGCATGACAACAAAAAACTACAAATTGATTTCCTATA		4080625|F|0		1	1	0	1753.43	1711.84	0.024297	52	19.0205
4080625	TGCAGTCTTCTTGTAGTTGCGAGCAGGCATTCTGCATGACAACAAAAAACTACAAATTGATTTCCTATA		4080625|F|0	52:C>A	1	1	0	1753.43	41.5926	0.024297	52	19.0205
4080839	TGCAGATATCACCATAACTTATCACTGCACTATAAAAATGTAAGCATAAGCGCATCTATGCCACTTACA		4080839|F|0		1	0.989362	0.0106383	1059.58	998.792	0.060864	50	11.2224
4080839	TGCAGATATCACCATAACTTATCACTGCACTATAAAAATGTAAGCATAAGCGCATCTATGCCACTTACA		4080839|F|0	50:C>A	1	0.989362	0.0106383	1059.58	60.7905	0.060864	50	11.2224
4081096	TGCAGTGCTGAATTTGGGAGCGTTATAGATATATCTCTGAAAGCTGTGGTGGATACACTGGCCGAGCAG		4081096|F|0		1	1	0	823.224	788.439	0.0441182	20	8.76043
4081096	TGCAGTGCTGAATTTGGGAGCGTTATAGATATATCTCTGAAAGCTGTGGTGGATACACTGGCCGAGCAG		4081096|F|0	20:C>T	1	1	0	823.224	34.7845	0.0441182	20	8.76043
4080146	TGCAGGTTGCCTACCAACTCCTGCCTACCTTTTGATTTCATCTGCAACTAAATTTCTGATCTACTGACA		4080146|F|0		1	1	0	527.46	494.336	0.0670065	24	5.49262
4080146	TGCAGGTTGCCTACCAACTCCTGCCTACCTTTTGATTTCATCTGCAACTAAATTTCTGATCTACTGACA		4080146|F|0	24:C>T	1	1	0	527.46	33.1237	0.0670065	24	5.49262
4080090	TGCAGAACCAGAGGCAAAGGGTATTGTGGTTGCGGTGGTAGAAAGTTTGAGTGGGTTTTTAGAATATAT		4080090|F|0		1	1	0	598.208	567.556	0.0540079	11	6.30617
4080090	TGCAGAACCAGAGGCAAAGGGTATTGTGGTTGCGGTGGTAGAAAGTTTGAGTGGGTTTTTAGAATATAT		4080090|F|0	11:A>T	1	1	0	598.208	30.6525	0.0540079	11	6.30617
4082083	TGCAGCCCTGGTAGTAATTGTCCGCTCTACAGCCATTGGTGCAAGGGTGGGCTGAATAGTTGCTGTGCG		4082083|F|0		1	1	0	572.393	542.993	0.0541441	68	6.03325
4082083	TGCAGCCCTGGTAGTAATTGTCCGCTCTACAGCCATTGGTGCAAGGGTGGGCTGAATAGTTGCTGTGCG		4082083|F|0	68:G>A	1	1	0	572.393	29.3999	0.0541441	68	6.03325
4080124	TGCAGACAGATTACCATTCCTTTCCGAGTCTGCACCAGATTTCCCATCAGTAACATCCTTCTCAGACTC		4080124|F|0		1	1	0	678.834	651.157	0.0425047	29	7.23507
4080124	TGCAGACAGATTACCATTCCTTTCCGAGTCTGCACCAGATTTCCCATCAGTAACATCCTTCTCAGACTC		4080124|F|0	29:C>T	1	1	0	678.834	27.6772	0.0425047	29	7.23507
4079875	TGCAGAGCAAGAGGAAGCAATACGCGAGCGTCGTGTGAAAGAGCTTCAGGATTTATTAGCCGAGGGAGA		4079875|F|0		1	0.989362	0.0106383	1286.8	1246.4	0.0285658	48	14.0045
4079875	TGCAGAGCAAGAGGAAGCAATACGCGAGCGTCGTGTGAAAGAGCTTCAGGATTTATTAGCCGAGGGAGA		4079875|F|0	48:G>T	1	0.989362	0.0106383	1286.8	35.6045	0.0285658	48	14.0045
4079810	TGCAGAAGGTTGAGATATTTCAGACGTAAAGATTTGAGAATCAAGTGAAGAAGAAGTACCCTTTTTCTT		4079810|F|0		1	1	0	847.169	822.997	0.0287594	60	9.14441
4079810	TGCAGAAGGTTGAGATATTTCAGACGTAAAGATTTGAGAATCAAGTGAAGAAGAAGTACCCTTTTTCTT		4079810|F|0	60:C>A	1	1	0	847.169	23.6689	0.0287594	60	9.14441
4081947	TGCAGATGAAAGTAGAGGATCTACTACATCAGGCACTGATTGGAAAGTAGGTTATCTAATACTAGTAGC		4081947|F|0		1	0.989362	0.0106383	596.309	565.276	0.0548983	36	6.35142
4081947	TGCAGATGAAAGTAGAGGATCTACTACATCAGGCACTGATTGGAAAGTAGGTTATCTAATACTAGTAGC		4081947|F|0	36:T>C	1	0.989362	0.0106383	596.309	31.0327	0.0548983	36	6.35142
4080766	TGCAGGGAAATTTTTGCTTTTTAGTACATAATTACATGCCTTGCAAACTGAGACAATTGAATAACTAAA		4080766|F|0		1	1	0	350.552	329.92	0.0625356	33	3.66578
4080766	TGCAGGGAAATTTTTGCTTTTTAGTACATAATTACATGCCTTGCAAACTGAGACAATTGAATAACTAAA		4080766|F|0	33:A>T	1	1	0	350.552	20.6318	0.0625356	33	3.66578
3640432	TGCAGTAGCTAAGGAACCTATATTGGGCTGTGGGCTTTATCTGATAAGAGACCCAATAATAAAATATTT		3640432|F|0		1	1	0	451.687	431.89	0.045837	5	4.79878
3640432	TGCAGTAGCTAAGGAACCTATATTGGGCTGTGGGCTTTATCTGATAAGAGACCCAATAATAAAATATTT		3640432|F|0	5:T>A	1	1	0	451.687	19.7966	0.045837	5	4.79878
4081097	TGCAGTGGCTGAAGTGGCTGCAACTGTGTAGCTGAATGCATTGACTGAAAGGAAGCTTGGGGGACAGAG		4081097|F|0		1	1	0	482.729	463.688	0.0410635	38	5.15209
4081097	TGCAGTGGCTGAAGTGGCTGCAACTGTGTAGCTGAATGCATTGACTGAAAGGAAGCTTGGGGGACAGAG		4081097|F|0	38:C>A	1	1	0	482.729	19.0406	0.0410635	38	5.15209
4083957	TGCAGAAAGGAAGATAGATTTTCAAATCATAAGAGTCAGCTAGCTTAGGGATAAAGAGAATTATTTGCA		4083957|F|0		1	1	0	442.307	424.229	0.0426135	65	4.71366
4083957	TGCAGAAAGGAAGATAGATTTTCAAATCATAAGAGTCAGCTAGCTTAGGGATAAAGAGAATTATTTGCA		4083957|F|0	65:T>A	1	1	0	442.307	18.0779	0.0426135	65	4.71366
3659078	TGCAGAGAGATACACAGAGTAAGATGCAATGACATCAACATTCATAACTGGACAAGCGTGAAAGAAAGT		3659078|F|0		1	0.989362	0.0106383	571.61	545.839	0.0472133	55	6.13302
3659078	TGCAGAGAGATACACAGAGTAAGATGCAATGACATCAACATTCATAACTGGACAAGCGTGAAAGAAAGT		3659078|F|0	55:G>A	1	0.989362	0.0106383	571.61	25.7709	0.0472133	55	6.13302
4081757	TGCAGTCAAGAGTCAAAAGGCATATATAAGATATATACATCAAAAGACTTCTAAGATAACCATAATACC		4081757|F|0		1	1	0	355.119	344.188	0.0317599	45	3.82431
4081757	TGCAGTCAAGAGTCAAAAGGCATATATAAGATATATACATCAAAAGACTTCTAAGATAACCATAATACC		4081757|F|0	45:G>T	1	1	0	355.119	10.9314	0.0317599	45	3.82431
3659186	TGCAGACTCTAACCTGCAATAAATTCAAATTTTAGAAGAGGCAAACTGTTTCAGACAAAGACATAAAAG		3659186|F|0		1	1	0	279.725	44.2805	5.31711	67	11.0701
3659186	TGCAGACTCTAACCTGCAATAAATTCAAATTTTAGAAGAGGCAAACTGTTTCAGACAAAGACATAAAAG		3659186|F|0	67:A>G	1	1	0	279.725	235.445	5.31711	67	11.0701
4082129	TGCAGAGTAACTAACTAATCATAGGTGCAAATGTATATTCACAATGGATGAAGGAGAGATTTACCGCCC		4082129|F|0		1	1	0	223.605	215.172	0.0391949	20	2.39079
4082129	TGCAGAGTAACTAACTAATCATAGGTGCAAATGTATATTCACAATGGATGAAGGAGAGATTTACCGCCC		4082129|F|0	20:A>G	1	1	0	223.605	8.43363	0.0391949	20	2.39079
3631490	TGCAGACGAGGATGCAGGAATACCAAAGTTTTTGCTGCCAGACAAGAGGTGCATTTATTACAGATCGGA		3631490|F|0		1	1	0	6306.66	187.02	32.6941	23	46.755
3631490	TGCAGACGAGGATGCAGGAATACCAAAGTTTTTGCTGCCAGACAAGAGGTGCATTTATTACAGATCGGA		3631490|F|0	23:C>G	1	1	0	6306.66	6114.45	32.6941	23	46.755
3634009	TGCAGGCACCATGTCCAATCACGTCATATCAACAATTACAGATCGGAAGAGCGGTTCAGCAGGAATGCC		3634009|F|0		1	1	0	4250.94	3984.31	0.0484878	34	44.2701
3634009	TGCAGGCACCATGTCCAATCACGTCATATCAACAATTACAGATCGGAAGAGCGGTTCAGCAGGAATGCC		3634009|F|0	34:A>T	1	1	0	4250.94	193.19	0.0484878	34	44.2701
3632930	TGCAGTTTGGTGTCCTCAATTTGAAAAATGGTGAGAAATTGCAATTGGATGATCAAGTCAATGGTTTAC		3632930|F|0		1	1	0	4536.17	217.012	19.9029	38	54.2529
3632930	TGCAGTTTGGTGTCCTCAATTTGAAAAATGGTGAGAAATTGCAATTGGATGATCAAGTCAATGGTTTAC		3632930|F|0	38:T>G	1	1	0	4536.17	4319.15	19.9029	38	54.2529
3631857	TGCAGAAGAAGCTTATAGCCCTGGAGATCCTGGTTTGCGTTGCAGACTTAGGTTGTTACAGATCGGAAG		3631857|F|0		1	1	0	3085.52	2897.67	0.0618757	14	32.1963
3631857	TGCAGAAGAAGCTTATAGCCCTGGAGATCCTGGTTTGCGTTGCAGACTTAGGTTGTTACAGATCGGAAG		3631857|F|0	14:A>C	1	1	0	3085.52	179.295	0.0618757	14	32.1963
3631867	TGCAGGTTGAATAACAAGCTGCCACCAATTTTTCTTTAGAATCTGCAAGTTCCAAGAACTTACCAAAAA		3631867|F|0		1	1	0	3714.08	3500.19	0.0507865	64	38.891
3631867	TGCAGGTTGAATAACAAGCTGCCACCAATTTTTCTTTAGAATCTGCAAGTTCCAAGAACTTACCAAAAA		3631867|F|0	64:A>C	1	1	0	3714.08	177.762	0.0507865	64	38.891
3631285	TGCAGGAATGGAAGCCTTGGACATGTCTGAAACGTTTGGTTTACAGATCGGAAGAGCGGTTCAGCAGGA		3631285|F|0		1	0.989362	0.0106383	3245.06	2947.91	0.0882709	33	33.1225
3631285	TGCAGGAATGGAAGCCTTGGACATGTCTGAAACGTTTGGTTTACAGATCGGAAGAGCGGTTCAGCAGGA		3631285|F|0	33:G>A	1	0.989362	0.0106383	3245.06	260.214	0.0882709	33	33.1225
3631859	TGCAGTCCCTTTTGAACAAATGTAACAAGAGCACCTGGTGGTACCAAATTCCCATCAATGGGACATTTG		3631859|F|0		1	0.989362	0.0106383	3894	3603.16	0.0714027	50	40.4849
3631859	TGCAGTCCCTTTTGAACAAATGTAACAAGAGCACCTGGTGGTACCAAATTCCCATCAATGGGACATTTG		3631859|F|0	50:C>T	1	0.989362	0.0106383	3894	257.275	0.0714027	50	40.4849
3630812	TGCAGATTTCCCTCCAGAAGTTAGTGTGAACCAGTCTCCTCCAAACACATTTACAGATCGGAAGAGCGG		3630812|F|0		1	1	0	3362.19	152.207	21.0895	6	38.0519
3630812	TGCAGATTTCCCTCCAGAAGTTAGTGTGAACCAGTCTCCTCCAAACACATTTACAGATCGGAAGAGCGG		3630812|F|0	6:T>A	1	1	0	3362.19	3209.98	21.0895	6	38.0519
3633212	TGCAGTCTGTGCTGTTCTGCAACATCTGACAGATTATCATATTTCCCAATCTTGATCTCTCGAGATCTC	MtChr8	3633212|F|0		1	1	0	2719.83	2585.89	0.0517961	20	28.7321
3633212	TGCAGTCTGTGCTGTTCTGCAACATCTGACAGATTATCATATTTCCCAATCTTGATCTCTCGAGATCTC	MtChr8	3633212|F|0	20:A>C	1	1	0	2719.83	133.939	0.0517961	20	28.7321
3633506	TGCAGACCATAGAAATAAACTATCAGATTGACTACTGTTATGAACTTAGGCAAAATGAATGAGAAATTA		3633506|F|0		1	1	0	3144.69	3000.31	0.0442524	6	33.3368
3633506	TGCAGACCATAGAAATAAACTATCAGATTGACTACTGTTATGAACTTAGGCAAAATGAATGAGAAATTA		3633506|F|0	6:C>G	1	1	0	3144.69	132.771	0.0442524	6	33.3368
3636521	TGCAGAAAAGAGTATGTAAGGTCTCATTTTATCTTTTCCTACAGTTCTTTGTGTTACAGATCGGAAGAG		3636521|F|0		1	1	0	3094.23	108.673	27.4301	47	27.1683
3636521	TGCAGAAAAGAGTATGTAAGGTCTCATTTTATCTTTTCCTACAGTTCTTTGTGTTACAGATCGGAAGAG		3636521|F|0	47:T>A	1	1	0	3094.23	2980.91	27.4301	47	27.1683
3635531	TGCAGAAGTGGAAACAATAACACCTTTTTCCATTGCTGCAAAAGTGGCTATTGCAACAGCATCTTCATA		3635531|F|0		1	1	0	2583.77	2437.49	0.0531845	59	27.0832
3635531	TGCAGAAGTGGAAACAATAACACCTTTTTCCATTGCTGCAAAAGTGGCTATTGCAACAGCATCTTCATA		3635531|F|0	59:C>G	1	1	0	2583.77	129.637	0.0531845	59	27.0832
3634217	TGCAGATTTCAATACCGAGAGTTTGTTCAAGTAAATTGACACCGAATCTGTATCTACCTTTGTCTCAAT		3634217|F|0		1	1	0	2898.87	140.346	19.6553	21	35.0864
3634217	TGCAGATTTCAATACCGAGAGTTTGTTCAAGTAAATTGACACCGAATCTGTATCTACCTTTGTCTCAAT		3634217|F|0	21:T>A	1	1	0	2898.87	2758.53	19.6553	21	35.0864
3632948	TGCAGTAAATCAAGCATATCGAGAAGAAATCAATAAAATATATTGCAGAATTTTTACAGATCGGAAGAG		3632948|F|0		1	1	0	2046.01	1921.19	0.0589646	50	21.3466
3632948	TGCAGTAAATCAAGCATATCGAGAAGAAATCAATAAAATATATTGCAGAATTTTTACAGATCGGAAGAG		3632948|F|0	50:T>A	1	1	0	2046.01	113.282	0.0589646	50	21.3466
3632386	TGCAGTGTAGCAGACAGGGATATAAGACAAGAATGTTGTTGTTACAGATCGGAAGAGCGGTTCAGCAGG		3632386|F|0		1	1	0	2007.52	1895.38	0.0591666	33	21.0597
3632386	TGCAGTGTAGCAGACAGGGATATAAGACAAGAATGTTGTTGTTACAGATCGGAAGAGCGGTTCAGCAGG		3632386|F|0	33:T>G	1	1	0	2007.52	112.143	0.0591666	33	21.0597
3637011	TGCAGCGCGCCCAGCCGGTTTTACTTCAGCACCTTCTGCTTGCTTATGTCGAAGAGGTTTGCTCTGAAA		3637011|F|0		1	1	0	2323.52	2213.44	0.0497304	10	24.5938
3637011	TGCAGCGCGCCCAGCCGGTTTTACTTCAGCACCTTCTGCTTGCTTATGTCGAAGAGGTTTGCTCTGAAA		3637011|F|0	10:C>G	1	1	0	2323.52	110.075	0.0497304	10	24.5938
3636498	TGCAGTCATTAGAATTAGTTCAGTAGAATACATTTTTTATTTTGCAATCTATGTCCCGGTCACATGAAG		3636498|F|0		1	1	0	2298.96	2176.06	0.0485499	54	24.1784
3636498	TGCAGTCATTAGAATTAGTTCAGTAGAATACATTTTTTATTTTGCAATCTATGTCCCGGTCACATGAAG		3636498|F|0	54:C>G	1	1	0	2298.96	105.647	0.0485499	54	24.1784
3636991	TGCAGTAAGATTCCATGATTCCGGCATGAATTATATAGGGTTATCATATCATAAACTATAATCGCATTG		3636991|F|0		1	0.989362	0.0106383	2470.21	148.285	15.6585	20	24.7142
3636991	TGCAGTAAGATTCCATGATTCCGGCATGAATTATATAGGGTTATCATATCATAAACTATAATCGCATTG		3636991|F|0	20:C>T	1	0.989362	0.0106383	2470.21	2321.93	15.6585	20	24.7142
3631835	TGCAGTCTGTCAAGTTTATAAGAAGAAGCTTATAGAGAGATCCAATGCTATATGAGACCTCAGATAAAT		3631835|F|0		1	1	0	2426.83	79.422	29.5562	66	19.8555
3631835	TGCAGTCTGTCAAGTTTATAAGAAGAAGCTTATAGAGAGATCCAATGCTATATGAGACCTCAGATAAAT		3631835|F|0	66:A>T	1	1	0	2426.83	2347.41	29.5562	66	19.8555
3634485	TGCAGGCATTCTTGCGCCACATGCATGCCATATTTTTTTCTTTCAGGTAGTGTTACAGATCGGAAGAGC		3634485|F|0		1	1	0	1321.18	1217.43	0.0852151	36	13.527
3634485	TGCAGGCATTCTTGCGCCACATGCATGCCATATTTTTTTCTTTCAGGTAGTGTTACAGATCGGAAGAGC		3634485|F|0	36:T>A	1	1	0	1321.18	103.744	0.0852151	36	13.527
3636790	TGCAGAGGAGGCTAAGTGGGAAGACACAATCTTGATCAAATGTCAATTCCCAGATTTCCGTTGTGTGAT		3636790|F|0		1	1	0	2298.74	2200.37	0.044707	16	24.4485
3636790	TGCAGAGGAGGCTAAGTGGGAAGACACAATCTTGATCAAATGTCAATTCCCAGATTTCCGTTGTGTGAT		3636790|F|0	16:T>G	1	1	0	2298.74	98.3718	0.044707	16	24.4485
3634809	TGCAGAGGATGGGATTCTGAATCCTATTTGCTAGTTATAACTGTTACAGATCGGAAGAGCGGTTCAGCA		3634809|F|0		1	0.989362	0.0106383	2355.55	2209.45	0.0661249	40	24.8253
3634809	TGCAGAGGATGGGATTCTGAATCCTATTTGCTAGTTATAACTGTTACAGATCGGAAGAGCGGTTCAGCA		3634809|F|0	40:C>T	1	0.989362	0.0106383	2355.55	146.1	0.0661249	40	24.8253
3631736	TGCAGCGCCACTAGGTGTGATATTTTCTTAGGATTATCAGGATCTCTAACAGTAGTATTACAGATCGGA		3631736|F|0		1	0.957447	0.0425532	2334.46	2062.16	0.126628	5	23.9786
3631736	TGCAGCGCCACTAGGTGTGATATTTTCTTAGGATTATCAGGATCTCTAACAGTAGTATTACAGATCGGA		3631736|F|0	5:C>T	1	0.957447	0.0425532	2334.46	261.126	0.126628	5	23.9786
3635962	TGCAGCATGGTGCTTATACCTGGAAGCAAGCAGTACAAAAGAATGTTCATGACCAGTTATTATCTATCC		3635962|F|0		1	1	0	1985.26	97.1323	19.4387	31	24.2831
3635962	TGCAGCATGGTGCTTATACCTGGAAGCAAGCAGTACAAAAGAATGTTCATGACCAGTTATTATCTATCC		3635962|F|0	31:A>G	1	1	0	1985.26	1888.13	19.4387	31	24.2831
3631582	TGCAGTTATAGCTATAATAATTCCAGTTTGTAACACTGGAATTACTTTGCTAAGAACACGCTTTGGAAG		3631582|F|0		1	1	0	1925.67	74.2341	24.9405	21	18.5585
3631582	TGCAGTTATAGCTATAATAATTCCAGTTTGTAACACTGGAATTACTTTGCTAAGAACACGCTTTGGAAG		3631582|F|0	21:T>C	1	1	0	1925.67	1851.43	24.9405	21	18.5585
3637043	TGCAGAAGTCGCAAATAGAAGGAAAGAGGAAGCCTCTTACAGATCGGAAGAGCGGTTCAGCAGGAATGC		3637043|F|0		1	1	0	2739.25	2637.36	0.031071	7	29.304
3637043	TGCAGAAGTCGCAAATAGAAGGAAAGAGGAAGCCTCTTACAGATCGGAAGAGCGGTTCAGCAGGAATGC		3637043|F|0	7:G>T	1	1	0	2739.25	81.9453	0.031071	7	29.304
3636019	TGCAGAAAGACGAGCACAGCTTACCGAGTTGAACTGAATTCAAATGCTTGAAATTATAACATTTTGAAA		3636019|F|0		1	1	0	1758.99	1673.2	0.0483584	56	18.5911
3636019	TGCAGAAAGACGAGCACAGCTTACCGAGTTGAACTGAATTCAAATGCTTGAAATTATAACATTTTGAAA		3636019|F|0	56:T>G	1	1	0	1758.99	80.9135	0.0483584	56	18.5911
3635660	TGCAGGTATCAAAAACACAACATTTAGCGACATAAACAACACAACAACGAAACAAAACATATACATGAT		3635660|F|0		1	1	0	1869.23	66.3595	27.1682	48	16.5899
3635660	TGCAGGTATCAAAAACACAACATTTAGCGACATAAACAACACAACAACGAAACAAAACATATACATGAT		3635660|F|0	48:G>T	1	1	0	1869.23	1802.87	27.1682	48	16.5899
3631641	TGCAGCAAGTTCCCTTAGAACTTCCAAAACTCTAATTTTTGCCTTGGCATTTGCTTCGTGGTACCTAGA		3631641|F|0		1	1	0	1527.96	1449.39	0.0542069	57	16.1043
3631641	TGCAGCAAGTTCCCTTAGAACTTCCAAAACTCTAATTTTTGCCTTGGCATTTGCTTCGTGGTACCTAGA		3631641|F|0	57:G>A	1	1	0	1527.96	78.5669	0.0542069	57	16.1043
3633145	TGCAGCTCATTCTGAATCAAAACTGGGGATGCATAATCTGAAAATAAGGGATGACAATATGCAACAAGC	MtChr2	3633145|F|0		1	1	0	1770.44	1693	0.0457388	25	18.8112
3633145	TGCAGCTCATTCTGAATCAAAACTGGGGATGCATAATCTGAAAATAAGGGATGACAATATGCAACAAGC	MtChr2	3633145|F|0	25:G>C	1	1	0	1770.44	77.4359	0.0457388	25	18.8112
3632275	TGCAGGCATGGAAATGAAATTATTACTAAGTACCAGAAAAAAGATGTCAAAATATAGATGAGTTTACAG	MtChr3	3632275|F|0		1	1	0	1631.5	1539.76	0.0501745	34	17.1084
3632275	TGCAGGCATGGAAATGAAATTATTACTAAGTACCAGAAAAAAGATGTCAAAATATAGATGAGTTTACAG	MtChr3	3632275|F|0	34:A>C	1	1	0	1631.5	77.2566	0.0501745	34	17.1084
3635275	TGCAGTCACCATGAACAAAATAAAACTTAGTTGAGTGAACTGCAAGTAAATGCAGGTTGGTTCAGCAAA		3635275|F|0		1	1	0	1822.64	93.946	18.4009	20	23.4865
3635275	TGCAGTCACCATGAACAAAATAAAACTTAGTTGAGTGAACTGCAAGTAAATGCAGGTTGGTTCAGCAAA		3635275|F|0	20:T>A	1	1	0	1822.64	1728.69	18.4009	20	23.4865
3635432	TGCAGTACCTGATGGCGGAGATGCATAAACAGGAGCATTAGTGGGATATGAATTATAGCCTTGGTTACA		3635432|F|0		1	1	0	1692.86	76.5405	21.1171	48	19.1351
3635432	TGCAGTACCTGATGGCGGAGATGCATAAACAGGAGCATTAGTGGGATATGAATTATAGCCTTGGTTACA		3635432|F|0	48:T>G	1	1	0	1692.86	1616.32	21.1171	48	19.1351
3633263	TGCAGGGAGACATCACTAATTCGCTGCTAGCTGCTCCCAATCTTGAGGGATTCTAACTATGTTATCATG	MtChr1	3633263|F|0		1	1	0	1394.44	1323.75	0.053405	12	14.7083
3633263	TGCAGGGAGACATCACTAATTCGCTGCTAGCTGCTCCCAATCTTGAGGGATTCTAACTATGTTATCATG	MtChr1	3633263|F|0	12:T>G	1	1	0	1394.44	70.6946	0.053405	12	14.7083
3634260	TGCAGAATTGAACAAATTGCTTGTTGAGTGTAACTTCCCATCCATATGCATACATTCTGGAATGTCGCA		3634260|F|0		1	1	0	1652.85	86.8726	18.0261	42	21.7182
3634260	TGCAGAATTGAACAAATTGCTTGTTGAGTGTAACTTCCCATCCATATGCATACATTCTGGAATGTCGCA		3634260|F|0	42:C>A	1	1	0	1652.85	1565.98	18.0261	42	21.7182
3633022	TGCAGAAACGTGAGGTTCCTTTTGGCTACATAAAGACCTAACAACGTCCACTGAGGAGTCCTGTAAATT		3633022|F|0		1	0.989362	0.0106383	1746.06	1646.21	0.0606552	8	18.4967
3633022	TGCAGAAACGTGAGGTTCCTTTTGGCTACATAAAGACCTAACAACGTCCACTGAGGAGTCCTGTAAATT		3633022|F|0	8:C>T	1	0.989362	0.0106383	1746.06	99.8509	0.0606552	8	18.4967
3631944	TGCAGAAAAATCACAACGAAATAATACTCATTGGATTGGATAAGCTTTTCATAAAATCATTTCTCGTTT		3631944|F|0		1	1	0	1714.94	1649.37	0.0397574	27	18.3263
3631944	TGCAGAAAAATCACAACGAAATAATACTCATTGGATTGGATAAGCTTTTCATAAAATCATTTCTCGTTT		3631944|F|0	27:T>C	1	1	0	1714.94	65.5746	0.0397574	27	18.3263
3632598	TGCAGCTTTTGTTTGAATAAATTTTTTTTGACATTGTAAACGGGTCTTTTGTTTTTCTGACTTATATTG		3632598|F|0		1	0.989362	0.0106383	1397.39	1294.48	0.0757983	18	14.5447
3632598	TGCAGCTTTTGTTTGAATAAATTTTTTTTGACATTGTAAACGGGTCTTTTGTTTTTCTGACTTATATTG		3632598|F|0	18:A>G	1	0.989362	0.0106383	1397.39	98.119	0.0757983	18	14.5447
3637050	TGCAGAATGAGAATATCGGTATCGAGGTCTCCTGTATTTCACAGCTTACCATCAGCAACCTCCTTTTCT		3637050|F|0		1	1	0	1498.76	70.1112	20.3769	25	17.5278
3637050	TGCAGAATGAGAATATCGGTATCGAGGTCTCCTGTATTTCACAGCTTACCATCAGCAACCTCCTTTTCT		3637050|F|0	25:G>T	1	1	0	1498.76	1428.65	20.3769	25	17.5278
3635747	TGCAGCATAAGTATAAAATTGTTGGTCAAAATTGTGAATATGCCCATATCCATGTTCTTTCAAGACTTT		3635747|F|0		1	1	0	1481.08	55.9798	25.4574	37	13.9949
3635747	TGCAGCATAAGTATAAAATTGTTGGTCAAAATTGTGAATATGCCCATATCCATGTTCTTTCAAGACTTT		3635747|F|0	37:A>T	1	1	0	1481.08	1425.1	25.4574	37	13.9949
3636545	TGCAGTGTCAGGAGATGATACCAACACAGAATCCTTATTCATATTTACAGATCGGAAGAGCGGTTCAGC		3636545|F|0		1	1	0	1600.16	1537.26	0.0409197	28	17.0807
3636545	TGCAGTGTCAGGAGATGATACCAACACAGAATCCTTATTCATATTTACAGATCGGAAGAGCGGTTCAGC		3636545|F|0	28:G>C	1	1	0	1600.16	62.9043	0.0409197	28	17.0807
3634665	TGCAGCTCGTGCGATAAGTGGAGGTCCAATTTATGTCAGGTAGTATATTGACATCCATTGCAGTTCTTG		3634665|F|0		1	1	0	1481.91	84.6951	16.497	59	21.1738
3634665	TGCAGCTCGTGCGATAAGTGGAGGTCCAATTTATGTCAGGTAGTATATTGACATCCATTGCAGTTCTTG		3634665|F|0	59:G>T	1	1	0	1481.91	1397.22	16.497	59	21.1738
3635617	TGCAGCTATGTTGTAATTATAATTCCAATCTATTTTACAGATCGGAAGAGCGGTTCAGCAGGAATGCCG		3635617|F|0		1	1	0	1648.95	1587.23	0.0388862	24	17.6359
3635617	TGCAGCTATGTTGTAATTATAATTCCAATCTATTTTACAGATCGGAAGAGCGGTTCAGCAGGAATGCCG		3635617|F|0	24:C>T	1	1	0	1648.95	61.7215	0.0388862	24	17.6359
3636525	TGCAGAACAAAACAGAATTTCATCTCATGTAACTGCTTACAGATCGGAAGAGCGGTTCAGCAGGAATGC		3636525|F|0		1	0.989362	0.0106383	1947.31	1855.42	0.0495212	25	20.8475
3636525	TGCAGAACAAAACAGAATTTCATCTCATGTAACTGCTTACAGATCGGAAGAGCGGTTCAGCAGGAATGC		3636525|F|0	25:C>T	1	0.989362	0.0106383	1947.31	91.8829	0.0495212	25	20.8475
3633321	TGCAGTTTTTCTTTTCTTTTTCTTTCTTCCCTCTCTGCCGAACTATGGAAAAGCATACAAAATACCCTT		3633321|F|0		1	1	0	1260.58	1201.61	0.0490749	48	13.3513
3633321	TGCAGTTTTTCTTTTCTTTTTCTTTCTTCCCTCTCTGCCGAACTATGGAAAAGCATACAAAATACCCTT		3633321|F|0	48:A>T	1	1	0	1260.58	58.9691	0.0490749	48	13.3513
3633771	TGCAGGAGGCAGGATTTCATAAGAATGCTAAAGAATGAAACTCAAAATTGGAAAAGAAAAAAAAAAGCA		3633771|F|0		1	1	0	1008.25	948.768	0.0615664	15	10.5419
3633771	TGCAGGAGGCAGGATTTCATAAGAATGCTAAAGAATGAAACTCAAAATTGGAAAAGAAAAAAAAAAGCA		3633771|F|0	15:T>A	1	1	0	1008.25	58.4122	0.0615664	15	10.5419
3635446	TGCAGTTGCCAACTCGCATCCACGTAAATAGCTTTTGTTGTACACCAAGACATTTCCGGTCGCCCTAAT		3635446|F|0		1	1	0	1248.78	1192.7	0.0470228	61	13.2522
3635446	TGCAGTTGCCAACTCGCATCCACGTAAATAGCTTTTGTTGTACACCAAGACATTTCCGGTCGCCCTAAT		3635446|F|0	61:G>T	1	1	0	1248.78	56.084	0.0470228	61	13.2522
3631947	TGCAGATGTGATTCAAGATACACAGGAGGGATGCTTACAGATCGGAAGAGCGGTTCAGCAGGAATGCCG		3631947|F|0		1	0.989362	0.0106383	1244.75	1162.01	0.0711997	24	13.0563
3631947	TGCAGATGTGATTCAAGATACACAGGAGGGATGCTTACAGATCGGAAGAGCGGTTCAGCAGGAATGCCG		3631947|F|0	24:G>T	1	0.989362	0.0106383	1244.75	82.735	0.0711997	24	13.0563
3633568	TGCAGCTGTAGAAGGTTGATAAATCTGCTCCGTTACGAACTGCTACTGCTTGGTGCTTTATCGCACCCG		3633568|F|0		1	0.989362	0.0106383	1297.45	70.757	17.3367	31	11.7928
3633568	TGCAGCTGTAGAAGGTTGATAAATCTGCTCCGTTACGAACTGCTACTGCTTGGTGCTTTATCGCACCCG		3633568|F|0	31:G>A	1	0.989362	0.0106383	1297.45	1226.69	17.3367	31	11.7928
3632125	TGCAGGTTGAATATGTCATGATGGTAAAGCAACAGGAACATGCATACAGGGAAGCCATTGAGGAGTATC		3632125|F|0		1	1	0	1296.66	63.5842	19.3929	43	15.8961
3632125	TGCAGGTTGAATATGTCATGATGGTAAAGCAACAGGAACATGCATACAGGGAAGCCATTGAGGAGTATC		3632125|F|0	43:A>C	1	1	0	1296.66	1233.08	19.3929	43	15.8961
3635483	TGCAGGTTTAGTTTCCTCAACTTTCACGACAACGGAATTCTCTTTCGCTGCTTTAGGGGGCAAAGGTGC		3635483|F|0		1	1	0	1260.4	51.7974	23.3332	42	12.9493
3635483	TGCAGGTTTAGTTTCCTCAACTTTCACGACAACGGAATTCTCTTTCGCTGCTTTAGGGGGCAAAGGTGC		3635483|F|0	42:T>C	1	1	0	1260.4	1208.6	23.3332	42	12.9493
3632433	TGCAGGGACTTTGATGGCATCACCACGCTCAAGATTATAAGAATTTCTATCGTTGGGACTCAACACTGT		3632433|F|0		1	1	0	1113.05	1059.55	0.0504957	39	11.7728
3632433	TGCAGGGACTTTGATGGCATCACCACGCTCAAGATTATAAGAATTTCTATCGTTGGGACTCAACACTGT		3632433|F|0	39:A>C	1	1	0	1113.05	53.5027	0.0504957	39	11.7728
3635572	TGCAGTTCCGGGAATTTCACACCATCCTTGCTGATAACAAGTAACATAGCAAAATTTTCTAAATGTTAG		3635572|F|0		1	0.957447	0.0425532	1266.82	124.252	9.19559	9	10.3543
3635572	TGCAGTTCCGGGAATTTCACACCATCCTTGCTGATAACAAGTAACATAGCAAAATTTTCTAAATGTTAG		3635572|F|0	9:G>A	1	0.957447	0.0425532	1266.82	1142.57	9.19559	9	10.3543
3636054	TGCAGGTACAAACATGTTTATTATATACTCCTTTTGAATTCAGTTACAGATCGGAAGAGCGGTTCAGCA		3636054|F|0		1	0.957447	0.0425532	1332.61	197.231	5.75659	8	16.4359
3636054	TGCAGGTACAAACATGTTTATTATATACTCCTTTTGAATTCAGTTACAGATCGGAAGAGCGGTTCAGCA		3636054|F|0	8:C>T	1	0.957447	0.0425532	1332.61	1135.38	5.75659	8	16.4359
3631557	TGCAGCTGCTACAGGTAACACTTTTTACACTCATTGTTACAGATCGGAAGAGCGGTTCAGCAGGAATGC		3631557|F|0		1	0.989362	0.0106383	1773.61	1696.99	0.0451494	18	19.0673
3631557	TGCAGCTGCTACAGGTAACACTTTTTACACTCATTGTTACAGATCGGAAGAGCGGTTCAGCAGGAATGC		3631557|F|0	18:C>T	1	0.989362	0.0106383	1773.61	76.6181	0.0451494	18	19.0673
3631504	TGCAGATGGTTCTATGTTTCTTACAAGTCAAGAGTAAGATGATTGTTCTCTATCGTTTTCTTCCTTTAT		3631504|F|0		1	1	0	938.499	888.584	0.0561736	53	9.87315
3631504	TGCAGATGGTTCTATGTTTCTTACAAGTCAAGAGTAAGATGATTGTTCTCTATCGTTTTCTTCCTTTAT		3631504|F|0	53:C>T	1	1	0	938.499	49.915	0.0561736	53	9.87315
3634400	TGCAGTTCTGTCCAAAAAAAAATTCTGCTACTCAAATCATAAAATTACAGATCGGAAGAGCGGTTCAGC		3634400|F|0		1	1	0	1192.05	88.1782	12.5186	22	22.0446
3634400	TGCAGTTCTGTCCAAAAAAAAATTCTGCTACTCAAATCATAAAATTACAGATCGGAAGAGCGGTTCAGC		3634400|F|0	22:T>A	1	1	0	1192.05	1103.87	12.5186	22	22.0446
3633255	TGCAGTCGGCATCCATGGCTTCAATATATATCACAAAAATCGTCTGATACTGGTAATTGTCGCTAAATA		3633255|F|0		1	0.989362	0.0106383	1388.49	1316.51	0.0546737	42	14.7922
3633255	TGCAGTCGGCATCCATGGCTTCAATATATATCACAAAAATCGTCTGATACTGGTAATTGTCGCTAAATA		3633255|F|0	42:T>G	1	0.989362	0.0106383	1388.49	71.9783	0.0546737	42	14.7922
3633789	TGCAGTTCATGAGACGCTAGAGAAGAAAACAAGTACAACAAGCTGTGATAATGGTTTGGAATTGACTGA		3633789|F|0		1	1	0	974.142	927.577	0.0502013	53	10.3064
3633789	TGCAGTTCATGAGACGCTAGAGAAGAAAACAAGTACAACAAGCTGTGATAATGGTTTGGAATTGACTGA		3633789|F|0	53:G>C	1	1	0	974.142	46.5656	0.0502013	53	10.3064
3634904	TGCAGCAAATAAAGGAAATTGGAATAGTGAAGTATAGTCAACGCTTTGTATCAAAGATGATTTACTTCA		3634904|F|0		1	1	0	1549.98	1499.41	0.0309959	13	16.6601
3634904	TGCAGCAAATAAAGGAAATTGGAATAGTGAAGTATAGTCAACGCTTTGTATCAAAGATGATTTACTTCA		3634904|F|0	13:G>A	1	1	0	1549.98	46.4756	0.0309959	13	16.6601
3633940	TGCAGATATACAGGATGTGGACCAAACTGAAGGACCCTCCAAAGGAGGTGGAAAGAAGAAAGGCAAAAA		3633940|F|0		1	1	0	1089.34	1043.16	0.0442659	16	11.5907
3633940	TGCAGATATACAGGATGTGGACCAAACTGAAGGACCCTCCAAAGGAGGTGGAAAGAAGAAAGGCAAAAA		3633940|F|0	16:G>C	1	1	0	1089.34	46.1765	0.0442659	16	11.5907
3635688	TGCAGAGAGATGGGTTCATTTGTTTTATACTCCTTATTTCATTGTGACAGCTGTAAGTTCAGCAATCTT		3635688|F|0		1	0.989362	0.0106383	1177.85	1109.63	0.0614808	51	12.4678
3635688	TGCAGAGAGATGGGTTCATTTGTTTTATACTCCTTATTTCATTGTGACAGCTGTAAGTTCAGCAATCTT		3635688|F|0	51:T>A	1	0.989362	0.0106383	1177.85	68.2212	0.0614808	51	12.4678
3631292	TGCAGGCACATTGAGCTGAGCACAAAATGGAAAAGCCAGAATCAAGCAAACATGTCAAAAGAATACAAA		3631292|F|0		1	1	0	1118.34	1072.95	0.0422989	38	11.9217
3631292	TGCAGGCACATTGAGCTGAGCACAAAATGGAAAAGCCAGAATCAAGCAAACATGTCAAAAGAATACAAA		3631292|F|0	38:G>T	1	1	0	1118.34	45.3847	0.0422989	38	11.9217
3632613	TGCAGGATTGAGGCTCACTACAACTTTGTTGACCTCCTTCGGGGATGGATTCATGAGCATGATAGATTC		3632613|F|0		1	0.957447	0.0425532	1498.58	1364.17	0.0985274	12	15.8624
3632613	TGCAGGATTGAGGCTCACTACAACTTTGTTGACCTCCTTCGGGGATGGATTCATGAGCATGATAGATTC		3632613|F|0	12:G>A	1	0.957447	0.0425532	1498.58	134.408	0.0985274	12	15.8624
3638221	TGCAGGGGAGGAATGGATCAGTTTTCTGTTATGGTGCTACGGGAGCTGGAAAAACATATACAATGCTAG		3638221|F|0		1	1	0	1060.33	1015.84	0.0438005	46	11.2871
3638221	TGCAGGGGAGGAATGGATCAGTTTTCTGTTATGGTGCTACGGGAGCTGGAAAAACATATACAATGCTAG		3638221|F|0	46:T>A	1	1	0	1060.33	44.4941	0.0438005	46	11.2871
3634782	TGCAGTCGGAGGATTGGTTCAAACCCTAATGAGTTATGTTGTTGGTGGAGATAGCTCAAATTGGGTTGG		3634782|F|0		1	1	0	779.587	735.809	0.0594968	6	8.17565
3634782	TGCAGTCGGAGGATTGGTTCAAACCCTAATGAGTTATGTTGTTGGTGGAGATAGCTCAAATTGGGTTGG		3634782|F|0	6:C>T	1	1	0	779.587	43.7782	0.0594968	6	8.17565
3636411	TGCAGACAAAGAAATGACATTATTAGAAAAGCATAAGATAGTATAATAGATGAAATGACATTACAGATC		3636411|F|0		1	0.989362	0.0106383	1453.37	1388.17	0.0469655	54	15.5974
3636411	TGCAGACAAAGAAATGACATTATTAGAAAAGCATAAGATAGTATAATAGATGAAATGACATTACAGATC		3636411|F|0	54:A>G	1	0.989362	0.0106383	1453.37	65.1961	0.0469655	54	15.5974
3636274	TGCAGTATTTCAAGGACAACCCAGATGTCGAAAATTCTGTTTACAACACTAAAAATGGGGTCTATAATG		3636274|F|0		1	1	0	932.059	888.926	0.0485236	29	9.87695
3636274	TGCAGTATTTCAAGGACAACCCAGATGTCGAAAATTCTGTTTACAACACTAAAAATGGGGTCTATAATG		3636274|F|0	29:G>A	1	1	0	932.059	43.1339	0.0485236	29	9.87695
3636262	TGCAGGAGTTACATGAATATTACGTTGAATTCTCTGTGATTCAAACTCCTTGCAAAAATGATGACACCA	MtChr7	3636262|F|0		1	1	0	1253.63	1210.7	0.0354633	9	13.4522
3636262	TGCAGGAGTTACATGAATATTACGTTGAATTCTCTGTGATTCAAACTCCTTGCAAAAATGATGACACCA	MtChr7	3636262|F|0	9:T>G	1	1	0	1253.63	42.9355	0.0354633	9	13.4522
3639499	TGCAGAGAGCATATAATTTGAACATACATAACTATTTTCCTTTTATTCCATAGCTACTTTACAAGAAAT		3639499|F|0		1	1	0	896.324	854.028	0.0495254	6	9.4892
3639499	TGCAGAGAGCATATAATTTGAACATACATAACTATTTTCCTTTTATTCCATAGCTACTTTACAAGAAAT		3639499|F|0	6:G>A	1	1	0	896.324	42.2961	0.0495254	6	9.4892
3633754	TGCAGGTACAAATGAGCTGGAAACTGCTTTATCTACCTACAAATCGATTTCTGCTGATGCTCCTGGCCA	MtChr2	3633754|F|0		1	1	0	947.491	905.411	0.0464762	27	10.0601
3633754	TGCAGGTACAAATGAGCTGGAAACTGCTTTATCTACCTACAAATCGATTTCTGCTGATGCTCCTGGCCA	MtChr2	3633754|F|0	27:T>A	1	1	0	947.491	42.08	0.0464762	27	10.0601
3638354	TGCAGATGCTTTTACTGCTCTAAAGCAATCCATTATTGTTGCACCAGTCTTAGCCTTGCTAGATTTTTC		3638354|F|0		1	1	0	964.949	42.4094	21.7532	27	10.6023
3638354	TGCAGATGCTTTTACTGCTCTAAAGCAATCCATTATTGTTGCACCAGTCTTAGCCTTGCTAGATTTTTC		3638354|F|0	27:A>T	1	1	0	964.949	922.539	21.7532	27	10.6023
3633628	TGCAGGACCAATATAGAGAGTAAATGAGATGTAATTCAAAATAATAAGGTGTGAGTAGTTCGAAAAATC		3633628|F|0		1	1	0	960.365	44.3855	20.6369	17	11.0964
3633628	TGCAGGACCAATATAGAGAGTAAATGAGATGTAATTCAAAATAATAAGGTGTGAGTAGTTCGAAAAATC		3633628|F|0	17:G>T	1	1	0	960.365	915.98	20.6369	17	11.0964
3632639	TGCAGATTTGGCTGAGTTTGGTTTTTGCATTTGGTATGCCAAAATCCTATTTGAAGAATGACTTTACCT		3632639|F|0		1	1	0	941.322	34.7504	26.0881	50	8.6876
3632639	TGCAGATTTGGCTGAGTTTGGTTTTTGCATTTGGTATGCCAAAATCCTATTTGAAGAATGACTTTACCT		3632639|F|0	50:T>A	1	1	0	941.322	906.571	26.0881	50	8.6876
3633407	TGCAGCGAAAGTCCATGGTAATTTAGTATAAGATATGTCTGAGGATCAAACAAGAGGTTTCAATATAGC		3633407|F|0		1	1	0	964.364	924.433	0.0431948	22	10.2715
3633407	TGCAGCGAAAGTCCATGGTAATTTAGTATAAGATATGTCTGAGGATCAAACAAGAGGTTTCAATATAGC		3633407|F|0	22:T>A	1	1	0	964.364	39.9307	0.0431948	22	10.2715
3635595	TGCAGATCTTAGAAGGGTTCGCCGTGAGTTCAAGGCAAAAAAGTAAACATAATTCTTCTTTTTCTTCAG	MtChr3	3635595|F|0		1	1	0	1337.78	1298.41	0.0303261	47	14.4268
3635595	TGCAGATCTTAGAAGGGTTCGCCGTGAGTTCAAGGCAAAAAAGTAAACATAATTCTTCTTTTTCTTCAG	MtChr3	3635595|F|0	47:C>T	1	1	0	1337.78	39.3756	0.0303261	47	14.4268
3633153	TGCAGGCATAGTTCCTCCAGTAAAGAAGTATCGCGTAATCCAATCATCTTCATTTTTGTCCTTTATGTA	MtChr3	3633153|F|0		1	1	0	982.561	945.389	0.0393187	48	10.5043
3633153	TGCAGGCATAGTTCCTCCAGTAAAGAAGTATCGCGTAATCCAATCATCTTCATTTTTGTCCTTTATGTA	MtChr3	3633153|F|0	48:T>A	1	1	0	982.561	37.1715	0.0393187	48	10.5043
3631656	TGCAGTTCTAGCTCCAAAAGAACTCCCTCTAAAACCCTTTTCTCTATCAATGTGAACAAAATCATCTTT		3631656|F|0		1	1	0	867.234	38.862	21.3157	19	9.7155
3631656	TGCAGTTCTAGCTCCAAAAGAACTCCCTCTAAAACCCTTTTCTCTATCAATGTGAACAAAATCATCTTT		3631656|F|0	19:G>T	1	1	0	867.234	828.372	21.3157	19	9.7155
3632811	TGCAGGTGATTTTGAGAATGCAGTTACCATAGAAATAGTGGGAAGATATCCATCACATTACAATGAAAT		3632811|F|0		1	1	0	791.956	756.407	0.0469981	23	8.40452
3632811	TGCAGGTGATTTTGAGAATGCAGTTACCATAGAAATAGTGGGAAGATATCCATCACATTACAATGAAAT		3632811|F|0	23:T>A	1	1	0	791.956	35.5496	0.0469981	23	8.40452
3636812	TGCAGAAATTTACAAATCTCTAAATAAATCAAACACCCTAGTCACTAAAACTGGAGGTTCATCAATTGC		3636812|F|0		1	0.989362	0.0106383	824.744	62.0859	12.2839	52	10.3476
3636812	TGCAGAAATTTACAAATCTCTAAATAAATCAAACACCCTAGTCACTAAAACTGGAGGTTCATCAATTGC		3636812|F|0	52:G>C	1	0.989362	0.0106383	824.744	762.658	12.2839	52	10.3476
3632685	TGCAGGTTTAGCGTCACGAGGCGCTTGCGATGCTAAGGCGCGTGAGCAGTTGTTTGAGAAAACGGTTAC	MtChr1	3632685|F|0		1	1	0	642.384	608.324	0.0559895	66	6.75915
3632685	TGCAGGTTTAGCGTCACGAGGCGCTTGCGATGCTAAGGCGCGTGAGCAGTTGTTTGAGAAAACGGTTAC	MtChr1	3632685|F|0	66:T>G	1	1	0	642.384	34.0597	0.0559895	66	6.75915
3636616	TGCAGTTTTTCCGAACACCCTCTGCTCCTTTCGCTCGTGGCTACACTCTGGTTTTTATTGAATCCAATT		3636616|F|0		1	0.989362	0.0106383	789.959	739.865	0.0677072	67	8.31309
3636616	TGCAGTTTTTCCGAACACCCTCTGCTCCTTTCGCTCGTGGCTACACTCTGGTTTTTATTGAATCCAATT		3636616|F|0	67:T>A	1	0.989362	0.0106383	789.959	50.0942	0.0677072	67	8.31309
3634361	TGCAGACATTCTAGATTGATTGATAGTATTCATACAGTATACAACTTCCTAGAGTATTGCTTATTCAAT		3634361|F|0		1	1	0	650.616	617.521	0.0535934	34	6.86134
3634361	TGCAGACATTCTAGATTGATTGATAGTATTCATACAGTATACAACTTCCTAGAGTATTGCTTATTCAAT		3634361|F|0	34:C>A	1	1	0	650.616	33.095	0.0535934	34	6.86134
3635031	TGCAGGGGCGTGGATTTGAACCTGCAAAATCCTACTTATTCATCTTTGAAGGTAGAAATCTCAGCTACT		3635031|F|0		1	0.989362	0.0106383	778.946	46.8072	15.6416	25	7.8012
3635031	TGCAGGGGCGTGGATTTGAACCTGCAAAATCCTACTTATTCATCTTTGAAGGTAGAAATCTCAGCTACT		3635031|F|0	25:A>G	1	0.989362	0.0106383	778.946	732.138	15.6416	25	7.8012
3639822	TGCAGCGTTGGAATGCAGACCTAATGAATGAACGAACTGTCACTTGAAGTTTGGGTTTGGCGTCTGGGT		3639822|F|0		1	1	0	505.286	473.581	0.0669474	15	5.26201
3639822	TGCAGCGTTGGAATGCAGACCTAATGAATGAACGAACTGTCACTTGAAGTTTGGGTTTGGCGTCTGGGT		3639822|F|0	15:C>G	1	1	0	505.286	31.705	0.0669474	15	5.26201
3632770	TGCAGTTGCTAGGAGTAGTACCAAAGCATATTTCAGAGCTACAACACAATTATTCCCCTAATTTCTAAG		3632770|F|0		1	1	0	742.258	40.8447	17.1727	21	10.2112
3632770	TGCAGTTGCTAGGAGTAGTACCAAAGCATATTTCAGAGCTACAACACAATTATTCCCCTAATTTCTAAG		3632770|F|0	21:C>A	1	1	0	742.258	701.413	17.1727	21	10.2112
3634098	TGCAGAGATGGCAAGGGGACCAACTCCAGAGAAAACATCACCTGTCAATTGAACATAAAATGATGTTCG		3634098|F|0		1	1	0	720.89	690.005	0.0447618	20	7.66672
3634098	TGCAGAGATGGCAAGGGGACCAACTCCAGAGAAAACATCACCTGTCAATTGAACATAAAATGATGTTCG		3634098|F|0	20:C>T	1	1	0	720.89	30.8859	0.0447618	20	7.66672
3636927	TGCAGAACAGATATCAGTCAAAGATATCATAAAATTTCAATTGGAAATAGTCCTATAGTACAATGTTAT		3636927|F|0		1	1	0	715.302	684.465	0.0450539	57	7.60516
3636927	TGCAGAACAGATATCAGTCAAAGATATCATAAAATTTCAATTGGAAATAGTCCTATAGTACAATGTTAT		3636927|F|0	57:G>A	1	1	0	715.302	30.8378	0.0450539	57	7.60516
3633147	TGCAGGGTGTAAAAGCAGAAATCACAATGGATAAATTGAATGCATATGTGCAAATATATTTATGTTTTT		3633147|F|0		1	1	0	1784.17	1753.6	0.0174333	63	19.4844
3633147	TGCAGGGTGTAAAAGCAGAAATCACAATGGATAAATTGAATGCATATGTGCAAATATATTTATGTTTTT		3633147|F|0	63:G>A	1	1	0	1784.17	30.571	0.0174333	63	19.4844
3636800	TGCAGGGATTCAATTTCGAGGACAGAAAATATGGCTAGCTGCAATAAAGGAATCGATGTATCTGGAGGG		3636800|F|0		1	1	0	707.745	37.7148	17.7657	42	9.4287
3636800	TGCAGGGATTCAATTTCGAGGACAGAAAATATGGCTAGCTGCAATAAAGGAATCGATGTATCTGGAGGG		3636800|F|0	42:A>G	1	1	0	707.745	670.03	17.7657	42	9.4287
3635619	TGCAGCTTCTTCTCACCAACACTTGCTTCTACTTTCTTTCCCAATTCATTCAACAATCCCAACCATGAA		3635619|F|0		1	1	0	658.664	629.206	0.0468173	58	6.99118
3635619	TGCAGCTTCTTCTCACCAACACTTGCTTCTACTTTCTTTCCCAATTCATTCAACAATCCCAACCATGAA		3635619|F|0	58:C>T	1	1	0	658.664	29.4577	0.0468173	58	6.99118
3631861	TGCAGAAATTAGATCAAAACCACAACAAAATCAGAGCAAACAACTTTGAATCATCACACAGAAATGCAT		3631861|F|0		1	1	0	700.632	41.7399	15.7857	54	10.435
3631861	TGCAGAAATTAGATCAAAACCACAACAAAATCAGAGCAAACAACTTTGAATCATCACACAGAAATGCAT		3631861|F|0	54:C>T	1	1	0	700.632	658.892	15.7857	54	10.435
3632564	TGCAGCCTTCCCTTCAATTGTCTGATCTTAGCTTCCACTCTTGCAGTGAACCCAATCTTGGTTTCTTGT	MtChr8	3632564|F|0		1	1	0	372.178	343.829	0.0824498	29	3.82032
3632564	TGCAGCCTTCCCTTCAATTGTCTGATCTTAGCTTCCACTCTTGCAGTGAACCCAATCTTGGTTTCTTGT	MtChr8	3632564|F|0	29:A>T	1	1	0	372.178	28.3486	0.0824498	29	3.82032
3634641	TGCAGCACCTTTTGACAGTCGGAACCGCCGGGGATGTGGATGTAGGCGGAGGAAGCAATGGCGGCGAGG		3634641|F|0		1	1	0	668.326	33.0136	19.244	30	8.25339
3634641	TGCAGCACCTTTTGACAGTCGGAACCGCCGGGGATGTGGATGTAGGCGGAGGAAGCAATGGCGGCGAGG		3634641|F|0	30:G>C	1	1	0	668.326	635.313	19.244	30	8.25339
3632171	TGCAGCTTATTGTTATATTAGCAAAAATATACACAAACACACAAGTTCTACGATCACTACTCTTTCATA		3632171|F|0		1	1	0	1114.46	1086.5	0.0257373	31	12.0722
3632171	TGCAGCTTATTGTTATATTAGCAAAAATATACACAAACACACAAGTTCTACGATCACTACTCTTTCATA		3632171|F|0	31:C>T	1	1	0	1114.46	27.9635	0.0257373	31	12.0722
3631353	TGCAGGGAGTTAGTATCGGCACCATCAAAACAAAGGCGAACGTATGCTGTGTTCAGTTTCCTCTCGATT		3631353|F|0		1	1	0	546.123	517.984	0.0533318	40	5.75538
3631353	TGCAGGGAGTTAGTATCGGCACCATCAAAACAAAGGCGAACGTATGCTGTGTTCAGTTTCCTCTCGATT		3631353|F|0	40:C>T	1	1	0	546.123	27.625	0.0533318	40	5.75538
3635580	TGCAGCGACCTCCGTTCCATATCCTCTTCTTCTTATGATGGATTGAAGTTCCCTTGTGCATTCTTTTGT	MtChr3	3635580|F|0		1	1	0	639.815	30.7352	19.817	13	7.68381
3635580	TGCAGCGACCTCCGTTCCATATCCTCTTCTTCTTATGATGGATTGAAGTTCCCTTGTGCATTCTTTTGT	MtChr3	3635580|F|0	13:G>A	1	1	0	639.815	609.08	19.817	13	7.68381
3639177	TGCAGTAAAAAATATTGATTTCAAATGAACTTATCCTGTAATTGATTTTAGCTAATAGTAAATTCAATA		3639177|F|0		1	1	0	615.704	32.1712	18.1383	61	8.04281
3639177	TGCAGTAAAAAATATTGATTTCAAATGAACTTATCCTGTAATTGATTTTAGCTAATAGTAAATTCAATA		3639177|F|0	61:A>G	1	1	0	615.704	583.532	18.1383	61	8.04281
3629634	TGCAGCAGCTATTTTCACATTATCGGCTCTTGATTCCAACAAGCTCATTATTGGAAAATCTGGAGCTAT		3629634|F|0		1	1	0	364.139	338.312	0.0763392	15	3.75903
3629634	TGCAGCAGCTATTTTCACATTATCGGCTCTTGATTCCAACAAGCTCATTATTGGAAAATCTGGAGCTAT		3629634|F|0	15:C>T	1	1	0	364.139	25.8265	0.0763392	15	3.75903
3634190	TGCAGTGTCATATTTACTAAAGCTAAATCCCTTTATACACTACATTTCAAACTATTTCCTAAAATACCA		3634190|F|0		1	1	0	406.603	381.482	0.0658504	31	4.23869
3634190	TGCAGTGTCATATTTACTAAAGCTAAATCCCTTTATACACTACATTTCAAACTATTTCCTAAAATACCA		3634190|F|0	31:T>A	1	1	0	406.603	25.1207	0.0658504	31	4.23869
3633254	TGCAGCATTAGCATAGTTATTAGCAAGGTTTATCTCTAATATAACCATGTCTGACAATAGCTAGCAAAC		3633254|F|0		1	0.989362	0.0106383	575.199	537.856	0.0694281	23	6.04333
3633254	TGCAGCATTAGCATAGTTATTAGCAAGGTTTATCTCTAATATAACCATGTCTGACAATAGCTAGCAAAC		3633254|F|0	23:C>A	1	0.989362	0.0106383	575.199	37.3424	0.0694281	23	6.04333
3636094	TGCAGTTCCAAGTATCCAGTGCGCAAAAAACCACACACTTCTTCTTTTGCACCCCCTGTGAACAAGAAG		3636094|F|0		1	0.989362	0.0106383	592.523	53.7696	10.0197	21	8.96161
3636094	TGCAGTTCCAAGTATCCAGTGCGCAAAAAACCACACACTTCTTCTTTTGCACCCCCTGTGAACAAGAAG		3636094|F|0	21:C>T	1	0.989362	0.0106383	592.523	538.754	10.0197	21	8.96161
3633863	TGCAGCAGGAAGCAAAGTTGATGGTGTATCTTTCTTTGGCTATGCAAATGGAACAGCAAGAGGAATAGC	MtChr2	3633863|F|0		1	1	0	428.119	404.17	0.0592539	26	4.49078
3633863	TGCAGCAGGAAGCAAAGTTGATGGTGTATCTTTCTTTGGCTATGCAAATGGAACAGCAAGAGGAATAGC	MtChr2	3633863|F|0	26:T>C	1	1	0	428.119	23.9487	0.0592539	26	4.49078
3634146	TGCAGTTGCTGCTGCACAAATAAAGCTATCATTATCTGGTGATCTTAGTCCAAGAAAGAAAAGCGATTT		3634146|F|0		1	1	0	639.495	616.148	0.0378922	20	6.84609
3634146	TGCAGTTGCTGCTGCACAAATAAAGCTATCATTATCTGGTGATCTTAGTCCAAGAAAGAAAAGCGATTT		3634146|F|0	20:T>G	1	1	0	639.495	23.3472	0.0378922	20	6.84609
3634212	TGCAGCCAATTAGATATCCGTGGCTAAATGTTTGCACTTATGTGTAGGTAAGAAGAAAAACTACATAAT		3634212|F|0		1	1	0	567.221	43.1239	12.1533	60	10.781
3634212	TGCAGCCAATTAGATATCCGTGGCTAAATGTTTGCACTTATGTGTAGGTAAGAAGAAAAACTACATAAT		3634212|F|0	60:C>T	1	1	0	567.221	524.097	12.1533	60	10.781
3629734	TGCAGTTTTTTTGGATGTGTATTTTTCTGAGTCGAAGAATATAGAAAATTGTTCAGTCAATGGTACTGC		3629734|F|0		1	0.989362	0.0106383	652.587	617.973	0.0560131	58	6.94351
3629734	TGCAGTTTTTTTGGATGTGTATTTTTCTGAGTCGAAGAATATAGAAAATTGTTCAGTCAATGGTACTGC		3629734|F|0	58:A>G	1	0.989362	0.0106383	652.587	34.6146	0.0560131	58	6.94351
3631899	TGCAGTTGCAGGTGATTCATCCCCGTGTAATGAAGGTTGAGGAGAAAATGTGTCGGATTTGTTACGGGT		3631899|F|0		1	1	0	541.369	22.4264	23.1398	12	5.60659
3631899	TGCAGTTGCAGGTGATTCATCCCCGTGTAATGAAGGTTGAGGAGAAAATGTGTCGGATTTGTTACGGGT		3631899|F|0	12:T>G	1	1	0	541.369	518.942	23.1398	12	5.60659
3631682	TGCAGCATGCAATACAACCTGCTACTTACAAAGAGCTCATACATCCACTCATGCTCCTTGAAAACATAC		3631682|F|0		1	1	0	485.025	463.046	0.0474676	20	5.14495
3631682	TGCAGCATGCAATACAACCTGCTACTTACAAAGAGCTCATACATCCACTCATGCTCCTTGAAAACATAC		3631682|F|0	20:G>T	1	1	0	485.025	21.9797	0.0474676	20	5.14495
3631517	TGCAGTGCACTCGATCTGTTTCTCCCTAGAGGCAGGCTGGAGCCGGAAATTACATCTATTGGAACTTCT		3631517|F|0		1	0.989362	0.0106383	1028.07	995.894	0.0323087	67	11.1898
3631517	TGCAGTGCACTCGATCTGTTTCTCCCTAGAGGCAGGCTGGAGCCGGAAATTACATCTATTGGAACTTCT		3631517|F|0	67:C>T	1	0.989362	0.0106383	1028.07	32.1761	0.0323087	67	11.1898
3634823	TGCAGCTATGTCGCTATTTTGTTTTTATTCTTTGAGAAATTTATCTTTCTATGCGTCTCTCTTGTATGG		3634823|F|0		1	1	0	512.505	31.4958	15.2722	33	7.87394
3634823	TGCAGCTATGTCGCTATTTTGTTTTTATTCTTTGAGAAATTTATCTTTCTATGCGTCTCTCTTGTATGG		3634823|F|0	33:G>T	1	1	0	512.505	481.009	15.2722	33	7.87394
3637046	TGCAGCAAATAGAAATCATCCACACGAATGCAAACAGAACGAATGAAAAAACTTACATCATAGCCATCA		3637046|F|0		1	0.989362	0.0106383	435.615	403.856	0.0786378	42	4.53771
3637046	TGCAGCAAATAGAAATCATCCACACGAATGCAAACAGAACGAATGAAAAAACTTACATCATAGCCATCA		3637046|F|0	42:A>G	1	0.989362	0.0106383	435.615	31.7584	0.0786378	42	4.53771
3634281	TGCAGCAGCAAGTAAATCAGATTCCGATGACCTTCCAGCTTTCTTTGTGACAATCCATTCGTAAGAGCT	MtChr3	3634281|F|0		1	0.989362	0.0106383	453.199	421.469	0.0752845	60	4.7356
3634281	TGCAGCAGCAAGTAAATCAGATTCCGATGACCTTCCAGCTTTCTTTGTGACAATCCATTCGTAAGAGCT	MtChr3	3634281|F|0	60:G>A	1	0.989362	0.0106383	453.199	31.7301	0.0752845	60	4.7356
3636667	TGCAGGATCTGTAGTTGGAATTATGGTTGCTGCAACGATTATCATGTTATCATTCTAGTATTTATAAAA		3636667|F|0		1	1	0	480.563	14.4358	32.2896	30	3.60896
3636667	TGCAGGATCTGTAGTTGGAATTATGGTTGCTGCAACGATTATCATGTTATCATTCTAGTATTTATAAAA		3636667|F|0	30:T>A	1	1	0	480.563	466.127	32.2896	30	3.60896
3633374	TGCAGCTTCAAACGAAATTCTGGAAAATATGTGCTCCGAATATGACTTCGAATCCAACACTAAAGTTGT		3633374|F|0		1	0.989362	0.0106383	445.158	414.622	0.073646	36	4.65868
3633374	TGCAGCTTCAAACGAAATTCTGGAAAATATGTGCTCCGAATATGACTTCGAATCCAACACTAAAGTTGT		3633374|F|0	36:C>A	1	0.989362	0.0106383	445.158	30.5353	0.073646	36	4.65868
4088477	TGCAGCAGTTCCTCTAGATAGTGGCATAAAATTGTACCTGAAAACGATGGGGATGGATTTATAGAAATC	MtChr5	4088477|F|0		1	1	0	348.868	328.626	0.0615967	49	3.6514
4088477	TGCAGCAGTTCCTCTAGATAGTGGCATAAAATTGTACCTGAAAACGATGGGGATGGATTTATAGAAATC	MtChr5	4088477|F|0	49:G>T	1	1	0	348.868	20.2422	0.0615967	49	3.6514
3636870	TGCAGTGATGAGAAACGAAATCAAATCTGAAGAATATGTAAAATATTCTAAAACAAAAGTTGTTACCAT		3636870|F|0		1	1	0	824.463	804.358	0.0249961	21	8.93731
3636870	TGCAGTGATGAGAAACGAAATCAAATCTGAAGAATATGTAAAATATTCTAAAACAAAAGTTGTTACCAT		3636870|F|0	21:C>G	1	1	0	824.463	20.1058	0.0249961	21	8.93731
3631473	TGCAGTTGTTCATCCATGCAAATAAATTAGCATTAGGAAATGTAGCAGGTTGTATCATTGATCATCATA		3631473|F|0		1	1	0	417.239	397.507	0.0496386	7	4.41675
3631473	TGCAGTTGTTCATCCATGCAAATAAATTAGCATTAGGAAATGTAGCAGGTTGTATCATTGATCATCATA		3631473|F|0	7:G>A	1	1	0	417.239	19.7317	0.0496386	7	4.41675
3633314	TGCAGAAATAAAAATAGATAAGTAGAAAATGAAGTGACTATATTATTATTATTCTTAGCAGAAATTACA		3633314|F|0		1	0.989362	0.0106383	443.827	414.675	0.0703001	34	4.65927
3633314	TGCAGAAATAAAAATAGATAAGTAGAAAATGAAGTGACTATATTATTATTATTCTTAGCAGAAATTACA		3633314|F|0	34:T>G	1	0.989362	0.0106383	443.827	29.1517	0.0703001	34	4.65927
3632601	TGCAGATGCTAATGAAGCAGATGGATTTAGAGATTTAGTGCGGCATAACATGTTTGATAAAGGTCAAAG		3632601|F|0		1	1	0	368.187	349.017	0.0549241	42	3.87797
3632601	TGCAGATGCTAATGAAGCAGATGGATTTAGAGATTTAGTGCGGCATAACATGTTTGATAAAGGTCAAAG		3632601|F|0	42:G>A	1	1	0	368.187	19.1695	0.0549241	42	3.87797
3636586	TGCAGTCTCCATCACAGAGAAATTGTTCCCAAAAACAACACCAATCTCCACTTTGTCACCAGGTTCCAA		3636586|F|0		1	1	0	455.846	437.265	0.0424944	22	4.8585
3636586	TGCAGTCTCCATCACAGAGAAATTGTTCCCAAAAACAACACCAATCTCCACTTTGTCACCAGGTTCCAA		3636586|F|0	22:T>C	1	1	0	455.846	18.5813	0.0424944	22	4.8585
3635553	TGCAGCAAGTCCAAGGGACAGCCTCCACCCCCATGGTTTGATACTGTGTGTTCCAAAATTGATCATATT	MtChr8	3635553|F|0		1	1	0	359.394	340.817	0.0545066	8	3.78686
3635553	TGCAGCAAGTCCAAGGGACAGCCTCCACCCCCATGGTTTGATACTGTGTGTTCCAAAATTGATCATATT	MtChr8	3635553|F|0	8:G>A	1	1	0	359.394	18.5768	0.0545066	8	3.78686
3635241	TGCAGGCTTCTCTTTGTGCGGATTGGGCCTTGCACACAATCCCCATAACATGAGGATTGGAAGGTTCAA		3635241|F|0		1	1	0	428.633	16.1452	25.5486	12	4.03631
3635241	TGCAGGCTTCTCTTTGTGCGGATTGGGCCTTGCACACAATCCCCATAACATGAGGATTGGAAGGTTCAA		3635241|F|0	12:T>A	1	1	0	428.633	412.488	25.5486	12	4.03631
3637103	TGCAGGATGTAAGTTTCTTATACTGTGCACTAAATATCGTTGCTTGTAGTCAGGGCTGGCCATGCTCTT		3637103|F|0		1	1	0	424.467	17.7482	22.916	51	4.43706
3637103	TGCAGGATGTAAGTTTCTTATACTGTGCACTAAATATCGTTGCTTGTAGTCAGGGCTGGCCATGCTCTT		3637103|F|0	51:A>G	1	1	0	424.467	406.719	22.916	51	4.43706
3632688	TGCAGATTCGAGTGTCACAAACACAACATCCGCCACCTCGCCGGTTGAGATGATCACATGGAGAAACAT		3632688|F|0		1	1	0	411.959	19.4412	20.19	31	4.8603
3632688	TGCAGATTCGAGTGTCACAAACACAACATCCGCCACCTCGCCGGTTGAGATGATCACATGGAGAAACAT		3632688|F|0	31:G>T	1	1	0	411.959	392.518	20.19	31	4.8603
3634820	TGCAGCCTCCTTCCCTAGTCTAGGTACCTCTACCACCACCATGTCTTGCCTTGCATCCAAGGAAGGTGC	MtChr7|MtChr7|MtChr7	3634820|F|0		1	1	0	480.118	462.823	0.0373683	60	5.14248
3634820	TGCAGCCTCCTTCCCTAGTCTAGGTACCTCTACCACCACCATGTCTTGCCTTGCATCCAAGGAAGGTGC	MtChr7|MtChr7|MtChr7	3634820|F|0	60:G>T	1	1	0	480.118	17.2949	0.0373683	60	5.14248
3636823	TGCAGTGTTCTTCAGTAGTATAATTTTCTTTGATGCTATTTATTCTATTCGATTTTGACGTAAGATTTA		3636823|F|0		1	1	0	439.771	422.565	0.0407176	14	4.69516
3636823	TGCAGTGTTCTTCAGTAGTATAATTTTCTTTGATGCTATTTATTCTATTCGATTTTGACGTAAGATTTA		3636823|F|0	14:G>A	1	1	0	439.771	17.2058	0.0407176	14	4.69516
3634410	TGCAGGCAAGTGTTCTTTTTATAGTTTTACTTACTATTGCTTACAGATCGGAAGAGCGGTTCAGCAGGA		3634410|F|0		1	1	0	762.275	745.582	0.0223899	23	8.28424
3634410	TGCAGGCAAGTGTTCTTTTTATAGTTTTACTTACTATTGCTTACAGATCGGAAGAGCGGTTCAGCAGGA		3634410|F|0	23:G>A	1	1	0	762.275	16.6935	0.0223899	23	8.28424
3634089	TGCAGACCCTCAATTGTTACAAAATCCTAGTATGATGTTTCACAGAAGAAACCATCAGAATTTGAAATC		3634089|F|0		1	1	0	324.148	307.554	0.0539565	30	3.41726
3634089	TGCAGACCCTCAATTGTTACAAAATCCTAGTATGATGTTTCACAGAAGAAACCATCAGAATTTGAAATC		3634089|F|0	30:T>C	1	1	0	324.148	16.5945	0.0539565	30	3.41726
3632331	TGCAGCTGAAACCAGCTTCAATTTTCCCCTGAAACATCACAACAACAATTATCATTCATTCAATCACCA		3632331|F|0		1	0.989362	0.0106383	436.793	412.609	0.0586137	42	4.63605
3632331	TGCAGCTGAAACCAGCTTCAATTTTCCCCTGAAACATCACAACAACAATTATCATTCATTCAATCACCA		3632331|F|0	42:C>G	1	0.989362	0.0106383	436.793	24.1845	0.0586137	42	4.63605
3636703	TGCAGAGTTCGAAGACCATGCAACGATCCTCAACAGAAAACAAGATAACTTTACAAACATAACTGTTAG		3636703|F|0		1	1	0	421.829	406.05	0.0388596	26	4.51167
3636703	TGCAGAGTTCGAAGACCATGCAACGATCCTCAACAGAAAACAAGATAACTTTACAAACATAACTGTTAG		3636703|F|0	26:T>C	1	1	0	421.829	15.779	0.0388596	26	4.51167
3634774	TGCAGTGGATGAATGATCCTGCTTCTCCATCTCAGCCACTTATTTTAGTGTAACATAAAAAATAATCAA		3634774|F|0		1	0.989362	0.0106383	327.73	305.647	0.0722513	19	3.43423
3634774	TGCAGTGGATGAATGATCCTGCTTCTCCATCTCAGCCACTTATTTTAGTGTAACATAAAAAATAATCAA		3634774|F|0	19:T>C	1	0.989362	0.0106383	327.73	22.0834	0.0722513	19	3.43423
3632730	TGCAGGGTCAATCTGAATGTGAGGGCTGTAATTTTTGTAGGGGATTTATGCTTTGTTGGCTATAGAACT		3632730|F|0		1	1	0	351.831	337.73	0.0417541	16	3.75255
3632730	TGCAGGGTCAATCTGAATGTGAGGGCTGTAATTTTTGTAGGGGATTTATGCTTTGTTGGCTATAGAACT		3632730|F|0	16:A>T	1	1	0	351.831	14.1016	0.0417541	16	3.75255
3632629	TGCAGGAAATCAAAACACCCTTTCCAGTTTTCATTGGACCATTTCACATAATTTATATAAACCAATATT		3632629|F|0		1	1	0	327.758	15.8694	19.6535	15	3.96735
3632629	TGCAGGAAATCAAAACACCCTTTCCAGTTTTCATTGGACCATTTCACATAATTTATATAAACCAATATT		3632629|F|0	15:C>T	1	1	0	327.758	311.889	19.6535	15	3.96735
3636513	TGCAGGGTCTTCTGTTGGCACAGACTGCCACCCCGGCTTGGGGCCATCTGATAACAAAAGCAAAACAGC		3636513|F|0		1	1	0	318.784	15.8778	19.0773	18	3.96946
3636513	TGCAGGGTCTTCTGTTGGCACAGACTGCCACCCCGGCTTGGGGCCATCTGATAACAAAAGCAAAACAGC		3636513|F|0	18:C>T	1	1	0	318.784	302.907	19.0773	18	3.96946
3633125	TGCAGTTCGGTCCAACTCAATCATGGCCATTGGACATGTTGCAATGCAGGGTTACAAATAATTTGGGTT		3633125|F|0		1	1	0	277.233	263.813	0.0508665	26	2.93126
3633125	TGCAGTTCGGTCCAACTCAATCATGGCCATTGGACATGTTGCAATGCAGGGTTACAAATAATTTGGGTT		3633125|F|0	26:C>T	1	1	0	277.233	13.4193	0.0508665	26	2.93126
3631233	TGCAGCCATAGCCGAGCTTCTAGATAATGCAGTTGATGAGGTGATTTTTCATTCGTTAGAACTATGAAA		3631233|F|0		1	0.989362	0.0106383	237.271	217.175	0.0925319	57	2.44017
3631233	TGCAGCCATAGCCGAGCTTCTAGATAATGCAGTTGATGAGGTGATTTTTCATTCGTTAGAACTATGAAA		3631233|F|0	57:A>T	1	0.989362	0.0106383	237.271	20.0957	0.0925319	57	2.44017
3632235	TGCAGTGGTTATTTTCTTGCTTCTTCTTCCGCTCGTTGTTGTTTTCATTGAAGAGAACAAGATTTGGCA	AC233660	3632235|F|0		1	0.989362	0.0106383	276.948	257.133	0.0770597	30	2.88914
3632235	TGCAGTGGTTATTTTCTTGCTTCTTCTTCCGCTCGTTGTTGTTTTCATTGAAGAGAACAAGATTTGGCA	AC233660	3632235|F|0	30:G>A	1	0.989362	0.0106383	276.948	19.8146	0.0770597	30	2.88914
3631745	TGCAGGGTTGGGGTTCTATTGAAAAATAAGCAAAATTTTACCCATGCCCAACGCTTATCCCCATGCCCC		3631745|F|0		1	1	0	306.798	293.804	0.0442256	24	3.26449
3631745	TGCAGGGTTGGGGTTCTATTGAAAAATAAGCAAAATTTTACCCATGCCCAACGCTTATCCCCATGCCCC		3631745|F|0	24:A>T	1	1	0	306.798	12.9936	0.0442256	24	3.26449
4088340	TGCAGAGGAAACAAAACTAAAAATGGAAAAGAGCAAGTCTCGTCACAGAATGTTGTCGACGGTTATAGA		4088340|F|0		1	1	0	281.837	269.089	0.0473777	30	2.98987
4088340	TGCAGAGGAAACAAAACTAAAAATGGAAAAGAGCAAGTCTCGTCACAGAATGTTGTCGACGGTTATAGA		4088340|F|0	30:G>A	1	1	0	281.837	12.7488	0.0473777	30	2.98987
4089180	TGCAGACATAATCCTACCTTGGCCCAACTTGTATTATTATTGAATTATTATTTAGTAATACTAGTATTT		4089180|F|0		1	1	0	388.204	375.838	0.032903	12	4.17598
4089180	TGCAGACATAATCCTACCTTGGCCCAACTTGTATTATTATTGAATTATTATTTAGTAATACTAGTATTT		4089180|F|0	12:C>A	1	1	0	388.204	12.3662	0.032903	12	4.17598
3636884	TGCAGATTTATTTGAATCGAATAGCGCACAAATCGGAACTTCTGATGACTTTTCACATTTGTTGTTCAG		3636884|F|0		1	1	0	290.459	14.9656	18.4084	20	3.74141
3636884	TGCAGATTTATTTGAATCGAATAGCGCACAAATCGGAACTTCTGATGACTTTTCACATTTGTTGTTCAG		3636884|F|0	20:A>G	1	1	0	290.459	275.493	18.4084	20	3.74141
3634038	TGCAGATTACCTTCTTCAAGCCCCACACCAATTTTGAATCATAATATACCAACAGGCTGCTTTGTTTTT		3634038|F|0		1	1	0	280.132	268.183	0.0445542	46	2.97982
3634038	TGCAGATTACCTTCTTCAAGCCCCACACCAATTTTGAATCATAATATACCAACAGGCTGCTTTGTTTTT		3634038|F|0	46:T>C	1	1	0	280.132	11.9487	0.0445542	46	2.97982
3638010	TGCAGAGAGTGACGATGTTATGAGTTATGAAAAGCCGGCTAAACCTATTTTGAAGGTAACCTTTATTCT		3638010|F|0		1	1	0	262.068	8.35112	30.3812	12	2.08778
3638010	TGCAGAGAGTGACGATGTTATGAGTTATGAAAAGCCGGCTAAACCTATTTTGAAGGTAACCTTTATTCT		3638010|F|0	12:C>T	1	1	0	262.068	253.717	30.3812	12	2.08778
3631363	TGCAGCTTTCCTCATGTTCTAGCCACTCTACATCCAAAAGTTCATCCACATAAAATTCAATAATCATCC		3631363|F|0		1	1	0	277.17	266.964	0.0382304	46	2.96626
3631363	TGCAGCTTTCCTCATGTTCTAGCCACTCTACATCCAAAAGTTCATCCACATAAAATTCAATAATCATCC		3631363|F|0	46:C>A	1	1	0	277.17	10.2061	0.0382304	46	2.96626
3630322	TGCAGGAAGTGTTCAACAAGCTGAAAATTGAGAAGGTAACGTGTTTCTTTTCGTGATTATCCTCAAAGT		3630322|F|0		1	1	0	233.385	15.1349	14.4203	39	3.78373
3630322	TGCAGGAAGTGTTCAACAAGCTGAAAATTGAGAAGGTAACGTGTTTCTTTTCGTGATTATCCTCAAAGT		3630322|F|0	39:C>T	1	1	0	233.385	218.25	14.4203	39	3.78373
3635459	TGCAGCGAACCCTTCTTATATCAGGTGGAAGAAGTGGAGTATTTCTGTCTTCTAAGAAAGCCTGGAATC	MtChr3	3635459|F|0		1	1	0	573.715	295.43	0.0326115	6	3.28255
3635459	TGCAGCGAACCCTTCTTATATCAGGTGGAAGAAGTGGAGTATTTCTGTCTTCTAAGAAAGCCTGGAATC	MtChr3	3635459|F|0	6:G>A	1	1	0	573.715	9.6344	0.0326115	6	3.28255
3635448	TGCAGGTTTGTTTTCCCAATGCTAGTTTGGCTTTGTGCCCTATGTATTCACTGTACGGTTCTATATGTC		3635448|F|0		1	0.989362	0.0106383	268.083	253.815	0.0562166	41	2.85185
3635448	TGCAGGTTTGTTTTCCCAATGCTAGTTTGGCTTTGTGCCCTATGTATTCACTGTACGGTTCTATATGTC		3635448|F|0	41:A>G	1	0.989362	0.0106383	268.083	14.2686	0.0562166	41	2.85185
4088633	TGCAGACGCATCATACTTCTCTTCAAAAGCATCTGCATAGGAAGGTAATGTATGAAAAAAATCAGTAAC		4088633|F|0		1	1	0	647.928	638.523	0.0147289	43	7.0947
4088633	TGCAGACGCATCATACTTCTCTTCAAAAGCATCTGCATAGGAAGGTAATGTATGAAAAAAATCAGTAAC		4088633|F|0	43:G>A	1	1	0	647.928	9.40477	0.0147289	43	7.0947
3635174	TGCAGAGAATGAATACACTCTTGATTCAGTGAGGAGGGCTTTGGTTAGACAAGAAGATACAATTGTTTT	MtChr1	3635174|F|0		1	1	0	221.72	12.0405	17.4146	50	3.01011
3635174	TGCAGAGAATGAATACACTCTTGATTCAGTGAGGAGGGCTTTGGTTAGACAAGAAGATACAATTGTTTT	MtChr1	3635174|F|0	50:A>T	1	1	0	221.72	209.679	17.4146	50	3.01011
3635951	TGCAGAACAAAAGAAGCAAAAACTTTCCGAAATAAAGGCTGGAATTGATGAAGCAGAAGCTTTGGTACC		3635951|F|0		1	0.989362	0.0106383	243.38	230.262	0.0569684	27	2.58722
3635951	TGCAGAACAAAAGAAGCAAAAACTTTCCGAAATAAAGGCTGGAATTGATGAAGCAGAAGCTTTGGTACC		3635951|F|0	27:C>T	1	0.989362	0.0106383	243.38	13.1177	0.0569684	27	2.58722
4091816	TGCAGTGGAACTTTTTTGTTTTGTTTTTGAAATGCAATCAATCAATATCTTTGCTTTTGAACCCTTGAG		4091816|F|0		1	1	0	254.703	246.286	0.0341745	51	2.74
4091816	TGCAGTGGAACTTTTTTGTTTTGTTTTTGAAATGCAATCAATCAATATCTTTGCTTTTGAACCCTTGAG		4091816|F|0	51:T>C	1	1	0	254.703	8.41671	0.0341745	51	2.74
3636674	TGCAGTTGCACCAGCTATGCTATCATTTCCACTGCCACTACCAAGTTCACATGGTAACTCAGCATCTCC	MtChr4	3636674|F|0		1	1	0	398.574	390.296	0.02121	57	4.33662
3636674	TGCAGTTGCACCAGCTATGCTATCATTTCCACTGCCACTACCAAGTTCACATGGTAACTCAGCATCTCC	MtChr4	3636674|F|0	57:C>A	1	1	0	398.574	8.27817	0.02121	57	4.33662
4091458	TGCAGGAATGCTATGTCACGTTCTGCAAGTGCTGCTTTTTTCTCAGACAGGGCCAAATTTCTTTCTTGA	MtChr1	4091458|F|0		1	1	0	229.464	221.778	0.0346583	63	2.46
4091458	TGCAGGAATGCTATGTCACGTTCTGCAAGTGCTGCTTTTTTCTCAGACAGGGCCAAATTTCTTTCTTGA	MtChr1	4091458|F|0	63:T>C	1	1	0	229.464	7.68644	0.0346583	63	2.46
3632634	TGCAGCCCCCCCAGCTTCCACACCCTCCACAACCACCTCAGCTTCCTAGGCCACCTGTTCAAGCTTTAC		3632634|F|0		1	1	0	208.726	201.141	0.037712	21	2.2349
3632634	TGCAGCCCCCCCAGCTTCCACACCCTCCACAACCACCTCAGCTTCCTAGGCCACCTGTTCAAGCTTTAC		3632634|F|0	21:A>G	1	1	0	208.726	7.58543	0.037712	21	2.2349
3635075	TGCAGTGAATCAATGGGCCAACAAGGCGAGTGATCCTAACTCTGCTGAGCTGATTCCAGCTCTGACGAG		3635075|F|0		1	0.989362	0.0106383	183.083	171.974	0.0645961	67	1.9323
3635075	TGCAGTGAATCAATGGGCCAACAAGGCGAGTGATCCTAACTCTGCTGAGCTGATTCCAGCTCTGACGAG		3635075|F|0	67:A>G	1	0.989362	0.0106383	183.083	11.1089	0.0645961	67	1.9323
4088892	TGCAGTCATTCCGTATTTTGGATATGCTAGAGCTGATAGAAAGGTCTGTATGTTTGCTTCGTTTATCTT		4088892|F|0		1	1	0	427.722	421.123	0.0156688	66	4.67915
4088892	TGCAGTCATTCCGTATTTTGGATATGCTAGAGCTGATAGAAAGGTCTGTATGTTTGCTTCGTTTATCTT		4088892|F|0	66:C>A	1	1	0	427.722	6.59849	0.0156688	66	4.67915
3632243	TGCAGAACTTGCATCTGTAGGACCTACCCTCCAGTTCCACCACAAAGATTCTTCCCATTTTCTCTTAGT		3632243|F|0		1	1	0	264.765	258.224	0.0253309	15	2.86916
3632243	TGCAGAACTTGCATCTGTAGGACCTACCCTCCAGTTCCACCACAAAGATTCTTCCCATTTTCTCTTAGT		3632243|F|0	15:T>G	1	1	0	264.765	6.54105	0.0253309	15	2.86916
4080675	TGCAGTCAAAAGGATTCTGAGATACCTCTGGCACTCTTCACCACAGGATTTTTTTACAGATCGGAAGAG		4080675|F|0		1	1	0	6210.42	5715.13	0.0575152	6	64.2149
4080675	TGCAGTCAAAAGGATTCTGAGATACCTCTGGCACTCTTCACCACAGGATTTTTTTACAGATCGGAAGAG		4080675|F|0	6:C>A	1	1	0	6210.42	328.707	0.0575152	6	64.2149
4079631	TGCAGGACAGACAATTTAGGATTCCATTGATTTGAGATTCCATTACAGATCGGAAGAGCGGTTCAGCAG		4079631|F|0		1	1	0	4704.4	4368.53	0.0624391	20	49.0846
4079631	TGCAGGACAGACAATTTAGGATTCCATTGATTTGAGATTCCATTACAGATCGGAAGAGCGGTTCAGCAG		4079631|F|0	20:A>T	1	1	0	4704.4	272.767	0.0624391	20	49.0846
3632111	TGCAGCCTCACCAATCGTTGCACCTCTTCTTCTCTTTGTCACACTATCTTTTGCGACAATGAGTTATTT		3632111|F|0		1	1	0	4737.85	4367.84	0.059342	12	49.0769
3632111	TGCAGCCTCACCAATCGTTGCACCTCTTCTTCTCTTTGTCACACTATCTTTTGCGACAATGAGTTATTT		3632111|F|0	12:A>C	1	1	0	4737.85	259.196	0.059342	12	49.0769
3631751	TGCAGTCTTCTTTTGAAAGAGGATGTTCGGTTTCAGGAATATTGCATGAACTTCTTACAGATCGGAAGA		3631751|F|0		1	0.968085	0.0319149	4404.8	468.44	8.40313	19	42.5854
3631751	TGCAGTCTTCTTTTGAAAGAGGATGTTCGGTTTCAGGAATATTGCATGAACTTCTTACAGATCGGAAGA		3631751|F|0	19:A>G	1	0.968085	0.0319149	4404.8	3936.36	8.40313	19	42.5854
3636829	TGCAGGGGAGAGGACAAGTGCAAGATGGAATATGTCAATAGGCAATGATTTCATCCCATATAACTTTAC		3636829|F|0		1	0.968085	0.0319149	4919.15	4308.73	0.112459	9	50.1015
3636829	TGCAGGGGAGAGGACAAGTGCAAGATGGAATATGTCAATAGGCAATGATTTCATCCCATATAACTTTAC		3636829|F|0	9:G>A	1	0.968085	0.0319149	4919.15	484.556	0.112459	9	50.1015
3635338	TGCAGTTTACCATTGAAATGAATAAGAGGAACATTTTACAGATCGGAAGAGCGGTTCAGCAGGAATGCC		3635338|F|0		1	0.957447	0.0425532	3946.12	531.551	6.4238	31	40.8885
3635338	TGCAGTTTACCATTGAAATGAATAAGAGGAACATTTTACAGATCGGAAGAGCGGTTCAGCAGGAATGCC		3635338|F|0	31:C>T	1	0.957447	0.0425532	3946.12	3414.57	6.4238	31	40.8885
3630989	TGCAGAAACATTTTCCGTTGCTGCATACATTCCATTTTTCATTGCTGCTTTCCATTTTCCACTGCCTTG		3630989|F|0		1	0.968085	0.0319149	3790.95	3319.08	0.122676	16	38.594
3630989	TGCAGAAACATTTTCCGTTGCTGCATACATTCCATTTTTCATTGCTGCTTTCCATTTTCCACTGCCTTG		3630989|F|0	16:G>A	1	0.968085	0.0319149	3790.95	407.173	0.122676	16	38.594
3638744	TGCAGAACAACAAAGGAGATGAGTTGGAAGGTTTTTACAGATCGGAAGAGCGGTTCAGCAGGAATGCCG		3638744|F|0		1	0.968085	0.0319149	5505.59	4994.73	0.0800119	33	58.0782
3638744	TGCAGAACAACAAAGGAGATGAGTTGGAAGGTTTTTACAGATCGGAAGAGCGGTTCAGCAGGAATGCCG		3638744|F|0	33:T>A	1	0.968085	0.0319149	5505.59	399.638	0.0800119	33	58.0782
3640418	TGCAGTACCTTCAACTGTTTTCTCTAGCAAATGGGAAAGCTTTGCATTCACATGATGCAACAGAAAACA		3640418|F|0		1	1	0	4802.21	4488.48	0.0344336	68	50.4323
3640418	TGCAGTACCTTCAACTGTTTTCTCTAGCAAATGGGAAAGCTTTGCATTCACATGATGCAACAGAAAACA		3640418|F|0	68:A>C	1	1	0	4802.21	154.554	0.0344336	68	50.4323
4080061	TGCAGTTAGTGGACTTTCATTCTGCCACTGCTTGTTGGCATCTCTTTAGCCTAGCATTTTCCTGTCAAT		4080061|F|0		1	1	0	2670.37	2502.4	0.0573973	47	28.1169
4080061	TGCAGTTAGTGGACTTTCATTCTGCCACTGCTTGTTGGCATCTCTTTAGCCTAGCATTTTCCTGTCAAT		4080061|F|0	47:A>T	1	1	0	2670.37	143.631	0.0573973	47	28.1169
3635412	TGCAGCCGACAAATTTACCAATATATCAACATTGTCAGCATACAATCATAACCCCTATTACAGATCGGA		3635412|F|0		1	1	0	2243.16	2097.27	0.0666152	51	23.5649
3635412	TGCAGCCGACAAATTTACCAATATATCAACATTGTCAGCATACAATCATAACCCCTATTACAGATCGGA		3635412|F|0	51:C>T	1	1	0	2243.16	139.71	0.0666152	51	23.5649
3635284	TGCAGGTGCAAATTCTCAAGAAACTTTCACACAAAGTGCATCTGAATCCTCTGTCACAGACAATTTTAT		3635284|F|0		1	1	0	2165.35	2031.59	0.0658405	16	22.8269
3635284	TGCAGGTGCAAATTCTCAAGAAACTTTCACACAAAGTGCATCTGAATCCTCTGTCACAGACAATTTTAT		3635284|F|0	16:C>G	1	1	0	2165.35	133.761	0.0658405	16	22.8269
3633623	TGCAGCAGACAGACCAGAGCACAAACCAAAAACACATACATAATTCATATGGACAAATCCACCATGCCA	MtChr1	3633623|F|0		1	1	0	1918.81	1786.33	0.0741624	16	20.0711
3633623	TGCAGCAGACAGACCAGAGCACAAACCAAAAACACATACATAATTCATATGGACAAATCCACCATGCCA	MtChr1	3633623|F|0	16:G>C	1	1	0	1918.81	132.479	0.0741624	16	20.0711
3635331	TGCAGCTGGAGCTTTATTGAGTGCCGCCATCTCCTAAACCCATACGATGGCACTCTGTTCAGATTATTT		3635331|F|0		1	1	0	2451.59	149	15.4536	17	29.8
3635331	TGCAGCTGGAGCTTTATTGAGTGCCGCCATCTCCTAAACCCATACGATGGCACTCTGTTCAGATTATTT		3635331|F|0	17:T>G	1	1	0	2451.59	2302.59	15.4536	17	29.8
3637149	TGCAGCATCCTTTCAGGTTTTGGATGCATGCACCTCTAACATCTTTTTTGCTGCGCGCCAAGCTATCCA		3637149|F|0		1	1	0	2127.45	2002.03	0.0586277	55	22.4947
3637149	TGCAGCATCCTTTCAGGTTTTGGATGCATGCACCTCTAACATCTTTTTTGCTGCGCGCCAAGCTATCCA		3637149|F|0	55:C>G	1	1	0	2127.45	117.374	0.0586277	55	22.4947
4081060	TGCAGGAAATATAGGTGGAGAGTTTTGAGTGGTTTACAGATCGGAAGAGCGGTTCAGCAGGAATGCCGA		4081060|F|0		1	1	0	2211.59	155.008	13.2676	28	31.0016
4081060	TGCAGGAAATATAGGTGGAGAGTTTTGAGTGGTTTACAGATCGGAAGAGCGGTTCAGCAGGAATGCCGA		4081060|F|0	28:G>C	1	1	0	2211.59	2056.58	13.2676	28	31.0016
3633956	TGCAGAAATTTGTAAAATAAATTTTTGTATGCATAGAAAGAAGAAATTACAGATCGGAAGAGCGGTTCA		3633956|F|0		1	1	0	1722.17	1608.65	0.0705704	36	18.0747
3633956	TGCAGAAATTTGTAAAATAAATTTTTGTATGCATAGAAAGAAGAAATTACAGATCGGAAGAGCGGTTCA		3633956|F|0	36:A>T	1	1	0	1722.17	113.523	0.0705704	36	18.0747
4082029	TGCAGTCACACAATCAATTATTTCTGATCATTCGATCATAATATGATGGTTCTGATTTACAGATCGGAA		4082029|F|0		1	1	0	1982.36	1864.42	0.0603612	7	20.9485
4082029	TGCAGTCACACAATCAATTATTTCTGATCATTCGATCATAATATGATGGTTCTGATTTACAGATCGGAA		4082029|F|0	7:A>T	1	1	0	1982.36	112.539	0.0603612	7	20.9485
3636955	TGCAGTCATTGACAGCAAACTAATGCCCCCTTGGGCCATTATGAGTTCTTGGTTGGTTTCTGTTACAGA	MtChr5	3636955|F|0		1	1	0	2021.99	115.65	16.4838	12	23.1299
3636955	TGCAGTCATTGACAGCAAACTAATGCCCCCTTGGGCCATTATGAGTTCTTGGTTGGTTTCTGTTACAGA	MtChr5	3636955|F|0	12:C>A	1	1	0	2021.99	1906.34	16.4838	12	23.1299
3631354	TGCAGAAATTAGATCAAAACCACGACAAAATCAGAGCAAACAACTTTGAATCATTACACATAAAAAGGC		3631354|F|0		1	1	0	1558.3	1457.07	0.0694786	39	16.3715
3631354	TGCAGAAATTAGATCAAAACCACGACAAAATCAGAGCAAACAACTTTGAATCATTACACATAAAAAGGC		3631354|F|0	39:A>T	1	1	0	1558.3	101.235	0.0694786	39	16.3715
3636276	TGCAGTCATGACCTGGATAACATTCTGCTTGAGAACCTTGGTGACACAAGAACACTTCAAGCAGCTTTT	MtChr2	3636276|F|0		1	1	0	1340.02	1244.83	0.0764611	47	13.9869
3636276	TGCAGTCATGACCTGGATAACATTCTGCTTGAGAACCTTGGTGACACAAGAACACTTCAAGCAGCTTTT	MtChr2	3636276|F|0	47:A>G	1	1	0	1340.02	95.1814	0.0764611	47	13.9869
3661477	TGCAGCAATGGCTTCCATGAACTCCTTGGTACCAGACCTTGCAATTGTACCCAAGTTGTTCACCAAATC		3661477|F|0		1	1	0	1870.36	1771.17	0.0530579	60	19.9008
3661477	TGCAGCAATGGCTTCCATGAACTCCTTGGTACCAGACCTTGCAATTGTACCCAAGTTGTTCACCAAATC		3661477|F|0	60:C>G	1	1	0	1870.36	93.9749	0.0530579	60	19.9008
3634764	TGCAGATCCTTTCTGGTTTCAGCTCCATGTAACTTTTCCATTTGCTAATTGCTTTTACCTTCTTTAGGT		3634764|F|0		1	1	0	1633.46	1535.38	0.0603283	7	17.2515
3634764	TGCAGATCCTTTCTGGTTTCAGCTCCATGTAACTTTTCCATTTGCTAATTGCTTTTACCTTCTTTAGGT		3634764|F|0	7:C>A	1	1	0	1633.46	92.6271	0.0603283	7	17.2515
3633228	TGCAGAAGATCCAAAGACAAAATATAGATCTATCAGACCAAATGAGAAATCCAAATTTTCTTTCTGCGT		3633228|F|0		1	1	0	1641.6	1551.44	0.0581173	15	17.4319
3633228	TGCAGAAGATCCAAAGACAAAATATAGATCTATCAGACCAAATGAGAAATCCAAATTTTCTTTCTGCGT		3633228|F|0	15:G>C	1	1	0	1641.6	90.1653	0.0581173	15	17.4319
3633648	TGCAGAGGATCTTCCATGGCCAGATAATGGCTACAAAATAAGTACTTATTCTATATGGTAAGATATGGA		3633648|F|0		1	1	0	1510.24	1420.08	0.0630684	21	15.9559
3633648	TGCAGAGGATCTTCCATGGCCAGATAATGGCTACAAAATAAGTACTTATTCTATATGGTAAGATATGGA		3633648|F|0	21:A>C	1	1	0	1510.24	89.5621	0.0630684	21	15.9559
3635462	TGCAGAAGTGTGATATAGTTAGAATTGGGCATTGCTAAATTGTATCAGGCTTAGTTCATTACACAGATC	MtChr7	3635462|F|0		1	1	0	1325.41	1237.26	0.0712526	45	13.9018
3635462	TGCAGAAGTGTGATATAGTTAGAATTGGGCATTGCTAAATTGTATCAGGCTTAGTTCATTACACAGATC	MtChr7	3635462|F|0	45:C>T	1	1	0	1325.41	88.1577	0.0712526	45	13.9018
3635910	TGCAGAATGAATGAAAAGGACAGAAAAGAAAGTTTATCTTCTACCTCTTACTCTAAATTCTCAAGGAGT		3635910|F|0		1	1	0	1331.7	1253.4	0.06247	59	14.0832
3635910	TGCAGAATGAATGAAAAGGACAGAAAAGAAAGTTTATCTTCTACCTCTTACTCTAAATTCTCAAGGAGT		3635910|F|0	59:C>A	1	1	0	1331.7	78.3001	0.06247	59	14.0832
4080505	TGCAGCACATAGAATGACAGTTTAGAGAGAAATAACAAATAAGATTTACATTTTTCTGCAACTTTAGGT		4080505|F|0		1	1	0	1217.97	1145.09	0.0636468	11	12.8662
4080505	TGCAGCACATAGAATGACAGTTTAGAGAGAAATAACAAATAAGATTTACATTTTTCTGCAACTTTAGGT		4080505|F|0	11:G>A	1	1	0	1217.97	72.8814	0.0636468	11	12.8662
3636772	TGCAGTTCAGGTATGTTTGGAGGAGAGATTTTGGAGCGATAAGTCTATATTATGCTATATATTTGAGAT		3636772|F|0		1	1	0	1470.55	1401.53	0.0492499	36	15.7475
3636772	TGCAGTTCAGGTATGTTTGGAGGAGAGATTTTGGAGCGATAAGTCTATATTATGCTATATATTTGAGAT		3636772|F|0	36:C>A	1	1	0	1470.55	69.0252	0.0492499	36	15.7475
3639268	TGCAGAAGGGGTCGAGTACCAGCCACCCAATGATAAAGAAGTTCATCATGTTGATCTATCAGTAGTTGG	MtChr5	3639268|F|0		1	0.968085	0.0319149	1253.25	118.419	9.58318	65	10.7654
3639268	TGCAGAAGGGGTCGAGTACCAGCCACCCAATGATAAAGAAGTTCATCATGTTGATCTATCAGTAGTTGG	MtChr5	3639268|F|0	65:T>C	1	0.968085	0.0319149	1253.25	1134.83	9.58318	65	10.7654
4080212	TGCAGTGAAGGACTACCATTGTCCGTCGCCGCCATTGCCATTACATTTCACCAAAACCAAGATTTGGGA		4080212|F|0		1	0.968085	0.0319149	1000.02	855.907	0.16837	29	9.95241
4080212	TGCAGTGAAGGACTACCATTGTCCGTCGCCGCCATTGCCATTACATTTCACCAAAACCAAGATTTGGGA		4080212|F|0	29:C>A	1	0.968085	0.0319149	1000.02	144.109	0.16837	29	9.95241
3636511	TGCAGCTGTATTTGCAAACATTGAGTGATCCATGCAAGTTTATCTTTTCCTGCCAATTTTTAGTTTCAT		3636511|F|0		1	0.968085	0.0319149	1460.23	1332.62	0.0957586	55	15.4956
3636511	TGCAGCTGTATTTGCAAACATTGAGTGATCCATGCAAGTTTATCTTTTCCTGCCAATTTTTAGTTTCAT		3636511|F|0	55:A>G	1	0.968085	0.0319149	1460.23	127.61	0.0957586	55	15.4956
3633163	TGCAGATGATAGCAGTGATGGTGATTATGATGACAGTGACGATGATAGTAGCAAGCGCAAGAAGGATAA		3633163|F|0		1	1	0	1094.96	69.7779	14.6921	39	13.9556
3633163	TGCAGATGATAGCAGTGATGGTGATTATGATGACAGTGACGATGATAGTAGCAAGCGCAAGAAGGATAA		3633163|F|0	39:C>T	1	1	0	1094.96	1025.19	14.6921	39	13.9556
3637142	TGCAGGCGAGTAGCCGTGAAACTTGGAATACTCATCAAGTATCCATGCCATTGTCTGCATACATACCAT		3637142|F|0		1	0.978723	0.0212766	1032.12	937.798	0.100578	12	10.7793
3637142	TGCAGGCGAGTAGCCGTGAAACTTGGAATACTCATCAAGTATCCATGCCATTGTCTGCATACATACCAT		3637142|F|0	12:G>A	1	0.978723	0.0212766	1032.12	94.3222	0.100578	12	10.7793
3631960	TGCAGAAAACCACATTGTCACAAAGATAAACAAGAAATGTAACCTTACAGATCGGAAGAGCGGTTCAGC		3631960|F|0		1	1	0	977.523	63.9869	14.2769	12	12.7974
3631960	TGCAGAAAACCACATTGTCACAAAGATAAACAAGAAATGTAACCTTACAGATCGGAAGAGCGGTTCAGC		3631960|F|0	12:C>G	1	1	0	977.523	913.536	14.2769	12	12.7974
3639454	TGCAGGCTCTTGAAAAACTCGGCATCTATTTTCTCTAAGAAAGCAACCAAGTTACCCCAGACATGAATA		3639454|F|0		1	1	0	645.869	595.493	0.0845953	20	6.69093
3639454	TGCAGGCTCTTGAAAAACTCGGCATCTATTTTCTCTAAGAAAGCAACCAAGTTACCCCAGACATGAATA		3639454|F|0	20:G>C	1	1	0	645.869	50.3759	0.0845953	20	6.69093
3633238	TGCAGATCCACACTGTTTTACCTCGACCACGCATGCTCCTCCTCATCTTCTGCCTGACGCAGCCACATG		3633238|F|0		1	1	0	877.913	833.843	0.0528522	28	9.36902
3633238	TGCAGATCCACACTGTTTTACCTCGACCACGCATGCTCCTCCTCATCTTCTGCCTGACGCAGCCACATG		3633238|F|0	28:A>C	1	1	0	877.913	44.0704	0.0528522	28	9.36902
3633603	TGCAGCACCAGCATACTTCACCGAAATTTTTTCCATGAAGCTAAAATTGCCTAAGTAGCAATGAAAACG	MtChr6	3633603|F|0		1	1	0	732.51	691.24	0.0597041	61	7.76674
3633603	TGCAGCACCAGCATACTTCACCGAAATTTTTTCCATGAAGCTAAAATTGCCTAAGTAGCAATGAAAACG	MtChr6	3633603|F|0	61:T>C	1	1	0	732.51	41.2699	0.0597041	61	7.76674
3634708	TGCAGGATTTGGACAATAGAAATCAAATAGATGAAGAAATTCATGCAAGAAAAGTATTTCAAATATGTC		3634708|F|0		1	1	0	743.112	42.1267	16.6399	8	8.42535
3634708	TGCAGGATTTGGACAATAGAAATCAAATAGATGAAGAAATTCATGCAAGAAAAGTATTTCAAATATGTC		3634708|F|0	8:T>C	1	1	0	743.112	700.985	16.6399	8	8.42535
3639565	TGCAGGAACACGGAAGGTACTCATTATTAGTCAGATTTATTTGGTCACTTGTACTTGAAGACTTCACTG		3639565|F|0		1	1	0	876.003	837.683	0.0457451	64	9.41216
3639565	TGCAGGAACACGGAAGGTACTCATTATTAGTCAGATTTATTTGGTCACTTGTACTTGAAGACTTCACTG		3639565|F|0	64:C>T	1	1	0	876.003	38.3199	0.0457451	64	9.41216
3633186	TGCAGCCAAAATCAGAGAAAAGAACAAAGAAATTTGTCAACAGACAAAAAAACTACTAGGGATTTGAAA		3633186|F|0		1	1	0	723.735	41.9477	16.2533	27	8.38954
3633186	TGCAGCCAAAATCAGAGAAAAGAACAAAGAAATTTGTCAACAGACAAAAAAACTACTAGGGATTTGAAA		3633186|F|0	27:A>T	1	1	0	723.735	681.787	16.2533	27	8.38954
3661274	TGCAGATAATTTTCACAGATTGTCAACATGAAATATCATTTACATAAACAAGCTTCTTTCACTCAAATA		3661274|F|0		1	1	0	612.831	574.775	0.0662102	66	6.45815
3661274	TGCAGATAATTTTCACAGATTGTCAACATGAAATATCATTTACATAAACAAGCTTCTTTCACTCAAATA		3661274|F|0	66:A>G	1	1	0	612.831	38.056	0.0662102	66	6.45815
3639798	TGCAGAGCTATTAGTATTCCGGCACCAACAAATGGATATAATGACAAACAGTATTGCTGACACAATGGA		3639798|F|0		1	1	0	884.672	846.903	0.0445963	45	9.51577
3639798	TGCAGAGCTATTAGTATTCCGGCACCAACAAATGGATATAATGACAAACAGTATTGCTGACACAATGGA		3639798|F|0	45:A>C	1	1	0	884.672	37.7687	0.0445963	45	9.51577
3659639	TGCAGAAGAGGAGGATGTTTATTGATCGAGAGTCTGTTTCTCAGTTTTTTTGTTTTGTTAGTGTTATTG		3659639|F|0		1	1	0	620.325	584.064	0.0620832	30	6.56252
3659639	TGCAGAAGAGGAGGATGTTTATTGATCGAGAGTCTGTTTCTCAGTTTTTTTGTTTTGTTAGTGTTATTG		3659639|F|0	30:A>C	1	1	0	620.325	36.2606	0.0620832	30	6.56252
3634521	TGCAGAGACACCTACTAGTTCAGGCCAATTTGTTTTTGCAGCCTTGTTTGTCCCTAGAAGTTGGTTATA		3634521|F|0		1	0.978723	0.0212766	691.697	75.3078	8.18493	41	8.36753
3634521	TGCAGAGACACCTACTAGTTCAGGCCAATTTGTTTTTGCAGCCTTGTTTGTCCCTAGAAGTTGGTTATA		3634521|F|0	41:C>G	1	0.978723	0.0212766	691.697	616.389	8.18493	41	8.36753
3636424	TGCAGATGTTGTTCGCTTACCAAGATTTGAGATGGTTATGGCCAAATCTGAGGCAAATAGTAAGCCTGT	AC234702|MtChr7	3636424|F|0		1	1	0	688.515	653.665	0.0533147	16	7.34455
3636424	TGCAGATGTTGTTCGCTTACCAAGATTTGAGATGGTTATGGCCAAATCTGAGGCAAATAGTAAGCCTGT	AC234702|MtChr7	3636424|F|0	16:T>C	1	1	0	688.515	34.85	0.0533147	16	7.34455
4081968	TGCAGGAAATATCAAAGTATAAAATCAGGGGAATGAGAATAGTGAAAGAAAGAAACCATATAATAAATT		4081968|F|0		1	1	0	538.859	504.165	0.0688145	34	5.66477
4081968	TGCAGGAAATATCAAAGTATAAAATCAGGGGAATGAGAATAGTGAAAGAAAGAAACCATATAATAAATT		4081968|F|0	34:G>T	1	1	0	538.859	34.6938	0.0688145	34	5.66477
3634018	TGCAGTATTGTGGAACAGTGGCAATAGGGGTACTATAACATTTTGTGCGATTCATGACATGCTCGTCCG		3634018|F|0		1	1	0	655.653	46.9957	12.9513	64	9.39915
3634018	TGCAGTATTGTGGAACAGTGGCAATAGGGGTACTATAACATTTTGTGCGATTCATGACATGCTCGTCCG		3634018|F|0	64:G>A	1	1	0	655.653	608.657	12.9513	64	9.39915
3632229	TGCAGTGTTGTCAAATTTCGCCATCCAACACTAGGTGTTTGTTGGATATTTTTGTTATGAGATGGAGGG		3632229|F|0		1	1	0	627.868	30.7674	19.4069	68	6.15349
3632229	TGCAGTGTTGTCAAATTTCGCCATCCAACACTAGGTGTTTGTTGGATATTTTTGTTATGAGATGGAGGG		3632229|F|0	68:G>A	1	1	0	627.868	597.101	19.4069	68	6.15349
3659726	TGCAGTGCGTGAAACACACTGAAAGAAACAAGGCAAAAAAGTACAGTATAAATAGTGGGTAACTTTTCA	MtChr2	3659726|F|0		1	1	0	632.928	39.7968	14.904	37	7.95937
3659726	TGCAGTGCGTGAAACACACTGAAAGAAACAAGGCAAAAAAGTACAGTATAAATAGTGGGTAACTTTTCA	MtChr2	3659726|F|0	37:A>T	1	1	0	632.928	593.131	14.904	37	7.95937
3631012	TGCAGCAGATTCAATTTCCTATGCCTGTCCCCAATTTTTTGTAGCAAACTTACACTGAACCGTTATCCT		3631012|F|0		1	0.968085	0.0319149	627.053	54.2086	10.5674	24	4.92805
3631012	TGCAGCAGATTCAATTTCCTATGCCTGTCCCCAATTTTTTGTAGCAAACTTACACTGAACCGTTATCCT		3631012|F|0	24:C>T	1	0.968085	0.0319149	627.053	572.844	10.5674	24	4.92805
3636083	TGCAGAAGCAGCAGCAGAAGCAGAAAAAGAGGAAGAAGATTGAAAAGCGTGTGATGAAGCAGAGTTGTG		3636083|F|0		1	1	0	491.261	458.238	0.0720648	31	5.14874
3636083	TGCAGAAGCAGCAGCAGAAGCAGAAAAAGAGGAAGAAGATTGAAAAGCGTGTGATGAAGCAGAGTTGTG		3636083|F|0	31:G>A	1	1	0	491.261	33.0228	0.0720648	31	5.14874
4081866	TGCAGACATAGCAAAAGCTCTATAGTCAGTATCTGCTAGTGGAAATAAAATATCAATAGTGCATGTCAC		4081866|F|0		1	1	0	470.029	437.474	0.074414	9	4.91544
4081866	TGCAGACATAGCAAAAGCTCTATAGTCAGTATCTGCTAGTGGAAATAAAATATCAATAGTGCATGTCAC		4081866|F|0	9:A>G	1	1	0	470.029	32.5542	0.074414	9	4.91544
3635718	TGCAGAGTAGTGCTATATCACTATATCACAAACTGTTTTTTCCCCCTGCAATTCACGGCCGAATGCAGT		3635718|F|0		1	1	0	595.232	26.6006	21.3766	52	5.32013
3635718	TGCAGAGTAGTGCTATATCACTATATCACAAACTGTTTTTTCCCCCTGCAATTCACGGCCGAATGCAGT		3635718|F|0	52:T>C	1	1	0	595.232	568.631	21.3766	52	5.32013
4080073	TGCAGTGTTTGGTAGGGCTGCAATGCTTAGAAAAATTTCAAACCATGTTGAAAACAATGTTTGCATATT		4080073|F|0		1	1	0	563.707	531.993	0.0596136	17	5.97745
4080073	TGCAGTGTTTGGTAGGGCTGCAATGCTTAGAAAAATTTCAAACCATGTTGAAAACAATGTTTGCATATT		4080073|F|0	17:C>T	1	1	0	563.707	31.714	0.0596136	17	5.97745
3635029	TGCAGGGCAGTGTTTTTTCTCTTCAATAAAAGAACCTAAAACAAATATTATAATCGGTCTCTGTTTATT		3635029|F|0		1	1	0	588.176	556.503	0.0569136	47	6.25285
3635029	TGCAGGGCAGTGTTTTTTCTCTTCAATAAAAGAACCTAAAACAAATATTATAATCGGTCTCTGTTTATT		3635029|F|0	47:T>A	1	1	0	588.176	31.6726	0.0569136	47	6.25285
4080666	TGCAGCAGCGGTACAACATTGTAGCATAGTAGAATTTGAACAAACCGCCATTTTCTGCGAGTGACAACA		4080666|F|0		1	1	0	583.039	37.8462	14.4055	55	7.56924
4080666	TGCAGCAGCGGTACAACATTGTAGCATAGTAGAATTTGAACAAACCGCCATTTTCTGCGAGTGACAACA		4080666|F|0	55:T>C	1	1	0	583.039	545.192	14.4055	55	7.56924
3634362	TGCAGCTCCTATTTTATCTTCATTAGTTTCTCATGCACCTGCATTTACATTGTTATTAGTAATACAGTA		3634362|F|0		1	0.968085	0.0319149	582.748	65.2717	7.92804	48	5.93379
3634362	TGCAGCTCCTATTTTATCTTCATTAGTTTCTCATGCACCTGCATTTACATTGTTATTAGTAATACAGTA		3634362|F|0	48:A>G	1	0.968085	0.0319149	582.748	517.476	7.92804	48	5.93379
4079591	TGCAGAGCAGATACGAATTTCAGAATTCAGCATACAAGTAGATGGCTGATGATGCAGATCCTTATGCAT		4079591|F|0		1	1	0	497.307	467.593	0.0635476	30	5.25385
4079591	TGCAGAGCAGATACGAATTTCAGAATTCAGCATACAAGTAGATGGCTGATGATGCAGATCCTTATGCAT		4079591|F|0	30:C>T	1	1	0	497.307	29.7144	0.0635476	30	5.25385
3635196	TGCAGCATTTGCATGGCGTTTCTATGCTTGCAAAAATTACCTTACCCTGTATTTCATGCTCCTAGAAGA		3635196|F|0		1	1	0	552.614	28.7298	18.2349	49	5.74596
3635196	TGCAGCATTTGCATGGCGTTTCTATGCTTGCAAAAATTACCTTACCCTGTATTTCATGCTCCTAGAAGA		3635196|F|0	49:T>A	1	1	0	552.614	523.884	18.2349	49	5.74596
3631635	TGCAGAGAGTCGAGTATCCCGCACATTGAATACATACTAACATTGTAAGAGACCATGTGACTGTGGAGA		3631635|F|0		1	1	0	505.259	476.629	0.0600668	62	5.35538
3631635	TGCAGAGAGTCGAGTATCCCGCACATTGAATACATACTAACATTGTAAGAGACCATGTGACTGTGGAGA		3631635|F|0	62:G>T	1	1	0	505.259	28.6296	0.0600668	62	5.35538
3638654	TGCAGAATGGTTTCTAACGCTTTCACAACTTCACTCATTGTTGGTCGGTCTGAAGCTGATTCCTGGACG		3638654|F|0		1	0.968085	0.0319149	565.109	74.1678	6.61933	65	6.74253
3638654	TGCAGAATGGTTTCTAACGCTTTCACAACTTCACTCATTGTTGGTCGGTCTGAAGCTGATTCCTGGACG		3638654|F|0	65:G>A	1	0.968085	0.0319149	565.109	490.941	6.61933	65	6.74253
3635487	TGCAGGTGACAGTATATCAGGTCGAATGCTCAATGCTTGCCCGAGTTTGATGTATGCTGGACCCAAAGA		3635487|F|0		1	1	0	451.483	424.442	0.0637101	18	4.76901
3635487	TGCAGGTGACAGTATATCAGGTCGAATGCTCAATGCTTGCCCGAGTTTGATGTATGCTGGACCCAAAGA		3635487|F|0	18:A>G	1	1	0	451.483	27.0412	0.0637101	18	4.76901
4090829	TGCAGTGGCTGCATCTAGGGCATCCAATCGCTCATAAATACGTTCAAGGGCTTCACCGCCACCATCATC		4090829|F|0		1	1	0	1300.77	1274.32	0.0207562	26	14.3182
4090829	TGCAGTGGCTGCATCTAGGGCATCCAATCGCTCATAAATACGTTCAAGGGCTTCACCGCCACCATCATC		4090829|F|0	26:A>G	1	1	0	1300.77	26.45	0.0207562	26	14.3182
4080799	TGCAGATTCACTTTTCTTTAGTTTCTATCTTCTACCATGATAATAATAGCACGTGTTAGTTTTTACTTA		4080799|F|0		1	1	0	534.933	509.236	0.0504613	20	5.72176
4080799	TGCAGATTCACTTTTCTTTAGTTTCTATCTTCTACCATGATAATAATAGCACGTGTTAGTTTTTACTTA		4080799|F|0	20:G>T	1	1	0	534.933	25.6967	0.0504613	20	5.72176
3634585	TGCAGAATTGTTACTCGGAGCAGACAATCCAGCAATCGAACAACAAAGAGTATGCACTTGATTTAGAAA		3634585|F|0		1	0.968085	0.0319149	470.381	48.504	8.69778	37	4.40945
3634585	TGCAGAATTGTTACTCGGAGCAGACAATCCAGCAATCGAACAACAAAGAGTATGCACTTGATTTAGAAA		3634585|F|0	37:G>A	1	0.968085	0.0319149	470.381	421.877	8.69778	37	4.40945
3634432	TGCAGATGCAATTGAAATTAGAAATTTGGAGAATAGAAACAGGACTTATGGCCAAGTTAGACTAAATAG		3634432|F|0		1	1	0	462.439	33.49	12.8083	61	6.69799
3634432	TGCAGATGCAATTGAAATTAGAAATTTGGAGAATAGAAACAGGACTTATGGCCAAGTTAGACTAAATAG		3634432|F|0	61:C>G	1	1	0	462.439	428.95	12.8083	61	6.69799
3632850	TGCAGTAACCACAGGGCAATGACCGAAGTATTTTGAAAATGAACTTGAATCCACAGTTGCTGACCTGAT		3632850|F|0		1	1	0	388.218	364.948	0.0637609	23	4.10054
3632850	TGCAGTAACCACAGGGCAATGACCGAAGTATTTTGAAAATGAACTTGAATCCACAGTTGCTGACCTGAT		3632850|F|0	23:C>T	1	1	0	388.218	23.2694	0.0637609	23	4.10054
3635162	TGCAGTTATGGTATCTGAGTGGCATTCTTACTGTATTCTTTTGTGGGATTGTAATGTCTCATTATACAT	MtChr7	3635162|F|0		1	1	0	388.578	366.59	0.0599822	28	4.11898
3635162	TGCAGTTATGGTATCTGAGTGGCATTCTTACTGTATTCTTTTGTGGGATTGTAATGTCTCATTATACAT	MtChr7	3635162|F|0	28:T>C	1	1	0	388.578	21.9888	0.0599822	28	4.11898
3631434	TGCAGGTACGGGGTATACTCAACAATCGTACAAAGTAAGCCCATCTTTCCCCGACATATGGATAAACAA		3631434|F|0		1	1	0	345.152	324.828	0.062568	51	3.64975
3631434	TGCAGGTACGGGGTATACTCAACAATCGTACAAAGTAAGCCCATCTTTCCCCGACATATGGATAAACAA		3631434|F|0	51:C>G	1	1	0	345.152	20.3238	0.062568	51	3.64975
3635859	TGCAGGTAGACATGCACTCGCTGAAGTCGATCCAGAAATCGTAGCATCGACCTTTGTTTCCTGTGATTC		3635859|F|0		1	1	0	368.354	23.0914	14.952	13	4.61828
3635859	TGCAGGTAGACATGCACTCGCTGAAGTCGATCCAGAAATCGTAGCATCGACCTTTGTTTCCTGTGATTC		3635859|F|0	13:G>A	1	1	0	368.354	345.263	14.952	13	4.61828
3636717	TGCAGTTGGGTCGAACCATAGATGAAATTGTTGCTCTCTATTGCCTTTTCCTTGGCTAAACACATTGGT		3636717|F|0		1	1	0	742.221	722.952	0.0266542	51	8.12305
3636717	TGCAGTTGGGTCGAACCATAGATGAAATTGTTGCTCTCTATTGCCTTTTCCTTGGCTAAACACATTGGT		3636717|F|0	51:T>G	1	1	0	742.221	19.2697	0.0266542	51	8.12305
3636352	TGCAGATTCATCCTGTGGTATCACGCCTTTGTGCATCAATTCAGGGTACAAGCCCTGAAAGATTAGCTG		3636352|F|0		1	1	0	362.999	23.8559	14.2163	46	4.77118
3636352	TGCAGATTCATCCTGTGGTATCACGCCTTTGTGCATCAATTCAGGGTACAAGCCCTGAAAGATTAGCTG		3636352|F|0	46:T>C	1	1	0	362.999	339.143	14.2163	46	4.77118
3632029	TGCAGCTGCAATCTCTGGTAACAGAATCAAAATATAAGTTGAAAGTAGCGAGTCACAATACACAGACAA		3632029|F|0		1	1	0	367.563	348.534	0.0545982	46	3.91611
3632029	TGCAGCTGCAATCTCTGGTAACAGAATCAAAATATAAGTTGAAAGTAGCGAGTCACAATACACAGACAA		3632029|F|0	46:A>G	1	1	0	367.563	19.0293	0.0545982	46	3.91611
3633672	TGCAGAAAACACAATATCCTTAGCAGCTGATTTTGGTTGTTGAACACAACAACTACTCAAATCACAAAA		3633672|F|0		1	1	0	271.543	253.384	0.0716647	10	2.84702
3633672	TGCAGAAAACACAATATCCTTAGCAGCTGATTTTGGTTGTTGAACACAACAACTACTCAAATCACAAAA		3633672|F|0	10:A>G	1	1	0	271.543	18.1587	0.0716647	10	2.84702
4081379	TGCAGAAGGTTTGGGATGTGAAATTGATGAAGATTGTCCAGTCGAATCAACTAGTCCAAATACCCTGAG		4081379|F|0		1	1	0	245.246	227.113	0.0798438	42	2.55183
4081379	TGCAGAAGGTTTGGGATGTGAAATTGATGAAGATTGTCCAGTCGAATCAACTAGTCCAAATACCCTGAG		4081379|F|0	42:C>G	1	1	0	245.246	18.1335	0.0798438	42	2.55183
3631758	TGCAGAAAAACTAAACATGTCAGAAAAAAGAATAATAAAATAAAAATAAAATCTGCAACTTACAAATTC		3631758|F|0		1	1	0	333.384	14.2282	22.4312	48	2.84563
3631758	TGCAGAAAAACTAAACATGTCAGAAAAAAGAATAATAAAATAAAAATAAAATCTGCAACTTACAAATTC		3631758|F|0	48:A>C	1	1	0	333.384	319.155	22.4312	48	2.84563
3631708	TGCAGGTAGTTCTATCCGAAGTTGACACTTTGTGAGGCAAAGATAACACCGTTTTGCATGCCAGCATAG		3631708|F|0		1	1	0	459.455	441.637	0.0403456	49	4.96222
3631708	TGCAGGTAGTTCTATCCGAAGTTGACACTTTGTGAGGCAAAGATAACACCGTTTTGCATGCCAGCATAG		3631708|F|0	49:C>T	1	1	0	459.455	17.8181	0.0403456	49	4.96222
3634169	TGCAGAGTGTTTGCGTGTGATATTCTTCAGCTCTTTTGCTATCTCAAAATCAGGGTCACTTTGCTCCAA		3634169|F|0		1	1	0	321.466	17.0772	17.8242	33	3.41545
3634169	TGCAGAGTGTTTGCGTGTGATATTCTTCAGCTCTTTTGCTATCTCAAAATCAGGGTCACTTTGCTCCAA		3634169|F|0	33:T>C	1	1	0	321.466	304.388	17.8242	33	3.41545
3634005	TGCAGGCCACCGAGAAGTTATCAGAATGGTCTGAGAGTCTTGGCATAATAAGAAAATGCATTGATTCAA	MtChr2	3634005|F|0		1	1	0	250.49	234.27	0.0692358	25	2.63224
3634005	TGCAGGCCACCGAGAAGTTATCAGAATGGTCTGAGAGTCTTGGCATAATAAGAAAATGCATTGATTCAA	MtChr2	3634005|F|0	25:A>G	1	1	0	250.49	16.2199	0.0692358	25	2.63224
3632286	TGCAGTCAAAGTCGTAATTCTTTATATTACAGAAAATTTGAACAACTGCAACTGAGGTCATTGTAGAGT		3632286|F|0		1	1	0	293.121	277.402	0.0566663	68	3.11687
3632286	TGCAGTCAAAGTCGTAATTCTTTATATTACAGAAAATTTGAACAACTGCAACTGAGGTCATTGTAGAGT		3632286|F|0	68:T>A	1	1	0	293.121	15.7193	0.0566663	68	3.11687
3631829	TGCAGTGTGGCCAGCCCCATTCCCTGCGCCTGCTCCTGAGAGTATAAATGGTTGTTGTTGCCACCTAAG		3631829|F|0		1	1	0	261.903	11.4937	21.7866	47	2.29874
3631829	TGCAGTGTGGCCAGCCCCATTCCCTGCGCCTGCTCCTGAGAGTATAAATGGTTGTTGTTGCCACCTAAG		3631829|F|0	47:A>T	1	1	0	261.903	250.409	21.7866	47	2.29874
3634275	TGCAGCAAATCTGTTTCCGTAATGATGAGGTAAACAACTAGTTTTTTTTACAGATCGGAAGAGCGGTTC		3634275|F|0		1	1	0	242.875	229.163	0.0598328	21	2.57487
3634275	TGCAGCAAATCTGTTTCCGTAATGATGAGGTAAACAACTAGTTTTTTTTACAGATCGGAAGAGCGGTTC		3634275|F|0	21:A>G	1	1	0	242.875	13.7115	0.0598328	21	2.57487
3633084	TGCAGCTTCTAATATTCTACCTTGAGCCTTGTGAAGAATGCCAAGATTATACCAAGCTGAAGCATTAGT		3633084|F|0		1	1	0	391.302	344.169	0.0395177	45	3.86707
3633084	TGCAGCTTCTAATATTCTACCTTGAGCCTTGTGAAGAATGCCAAGATTATACCAAGCTGAAGCATTAGT		3633084|F|0	45:A>T	1	1	0	391.302	13.6008	0.0395177	45	3.86707
3632084	TGCAGTTGTAACTTTCAATTGTTGAAATCTAATTCTAGGTAGGAAATATTGAATTATATTTCGTACAAT		3632084|F|0		1	1	0	256.579	14.5257	16.6638	65	2.90514
3632084	TGCAGTTGTAACTTTCAATTGTTGAAATCTAATTCTAGGTAGGAAATATTGAATTATATTTCGTACAAT		3632084|F|0	65:C>A	1	1	0	256.579	242.054	16.6638	65	2.90514
3632673	TGCAGCAGAGATACTTTGGCTTCAATCTCTTCTAACTGGACTTGGTTGGAGGTGTACGACTCCTCAAAT		3632673|F|0		1	1	0	247.407	14.5829	15.9656	53	2.91657
3632673	TGCAGCAGAGATACTTTGGCTTCAATCTCTTCTAACTGGACTTGGTTGGAGGTGTACGACTCCTCAAAT		3632673|F|0	53:G>T	1	1	0	247.407	232.824	15.9656	53	2.91657
3631849	TGCAGATGAGATCGCAAAGCTGTTTCCGAACCTGTACGGGAAACCTTCGGCGTTGCTGGTTCCGAGTGG		3631849|F|0		1	1	0	257.27	245.463	0.0480997	40	2.75802
3631849	TGCAGATGAGATCGCAAAGCTGTTTCCGAACCTGTACGGGAAACCTTCGGCGTTGCTGGTTCCGAGTGG		3631849|F|0	40:A>C	1	1	0	257.27	11.8067	0.0480997	40	2.75802
4080994	TGCAGGGTTATTTCAATAATGTTTCGGAATATCTAAGAATTGGGCCACCTTTGTATTTTGTTGTGAAGA		4080994|F|0		1	1	0	321.363	311.795	0.0306888	7	3.50331
4080994	TGCAGGGTTATTTCAATAATGTTTCGGAATATCTAAGAATTGGGCCACCTTTGTATTTTGTTGTGAAGA		4080994|F|0	7:T>G	1	1	0	321.363	9.56861	0.0306888	7	3.50331
3630089	TGCAGTGATGCAAAAGACTAAACAAATAGTATATCTCCCCAAATTATTTACAGATCGGAAGAGCGGTTC		3630089|F|0		1	0.978723	0.0212766	4382.74	442.694	8.8849	35	44.2694
3630089	TGCAGTGATGCAAAAGACTAAACAAATAGTATATCTCCCCAAATTATTTACAGATCGGAAGAGCGGTTC		3630089|F|0	35:T>A	1	0.978723	0.0212766	4382.74	3933.3	8.8849	35	44.2694
3634537	TGCAGTCCTTGTGGCGCAAAACTCAAATATGTGACCGCACAAAACCCACCGTAACTCTGCCATGATTTA		3634537|F|0		1	0.978723	0.0212766	3683.95	3250.3	0.119668	21	37.7942
3634537	TGCAGTCCTTGTGGCGCAAAACTCAAATATGTGACCGCACAAAACCCACCGTAACTCTGCCATGATTTA		3634537|F|0	21:C>G	1	0.978723	0.0212766	3683.95	388.958	0.119668	21	37.7942
4082149	TGCAGGGGATGAAGTTACCGTCAAAATGCAAACCTCCAATTGACATTTACAGATCGGAAGAGCGGTTCA		4082149|F|0		1	0.989362	0.0106383	3075.01	273.658	10.2367	24	34.2073
4082149	TGCAGGGGATGAAGTTACCGTCAAAATGCAAACCTCCAATTGACATTTACAGATCGGAAGAGCGGTTCA		4082149|F|0	24:A>T	1	0.989362	0.0106383	3075.01	2801.35	10.2367	24	34.2073
3635544	TGCAGAAATTATTGACAGCAGTGAATCCAGGTATGTTTCATGGCCTACCAGTTTACAGATCGGAAGAGC		3635544|F|0		1	0.968085	0.0319149	3029.99	331.371	8.1438	21	27.6143
3635544	TGCAGAAATTATTGACAGCAGTGAATCCAGGTATGTTTCATGGCCTACCAGTTTACAGATCGGAAGAGC		3635544|F|0	21:T>C	1	0.968085	0.0319149	3029.99	2698.62	8.1438	21	27.6143
3636301	TGCAGCCGCTTTCTTGTCTGAACAAAAATTCCCTAACATAGCCAAAACACATTACATCACAATTTTAGT		3636301|F|0		1	0.978723	0.0212766	2532.37	2265.34	0.115391	39	26.3412
3636301	TGCAGCCGCTTTCTTGTCTGAACAAAAATTCCCTAACATAGCCAAAACACATTACATCACAATTTTAGT		3636301|F|0	39:A>T	1	0.978723	0.0212766	2532.37	261.399	0.115391	39	26.3412
4081989	TGCAGGTGAAACATAACTCTAGTCTTTCACCAAAGCCAACTCAAGGCACAACAATTGGGTTTCTCCTTG	MtChr7	4081989|F|0		1	0.978723	0.0212766	2320.62	226.038	9.26653	22	22.6038
4081989	TGCAGGTGAAACATAACTCTAGTCTTTCACCAAAGCCAACTCAAGGCACAACAATTGGGTTTCTCCTTG	MtChr7	4081989|F|0	22:T>C	1	0.978723	0.0212766	2320.62	2094.58	9.26653	22	22.6038
4079585	TGCAGACTGAAAAATGTTTGGTTGTGGGTCTGCCCTCATAGTGTCAACTGCTGACATGGCAGGCCCAGA		4079585|F|0		1	0.968085	0.0319149	2204.58	236.142	8.33583	24	19.6785
4079585	TGCAGACTGAAAAATGTTTGGTTGTGGGTCTGCCCTCATAGTGTCAACTGCTGACATGGCAGGCCCAGA		4079585|F|0	24:T>C	1	0.968085	0.0319149	2204.58	1968.44	8.33583	24	19.6785
4081836	TGCAGTGTCGTCACGAGTGTGAAAAATGGGGTGCATTACAGATCGGAAGAGCGGTTCAGCAGGAATGCC		4081836|F|0		1	0.978723	0.0212766	1998.45	274.704	6.27494	15	27.4704
4081836	TGCAGTGTCGTCACGAGTGTGAAAAATGGGGTGCATTACAGATCGGAAGAGCGGTTCAGCAGGAATGCC		4081836|F|0	15:A>G	1	0.978723	0.0212766	1998.45	1723.75	6.27494	15	27.4704
3632449	TGCAGCATAAGGGTAGTCATCAATCACAAGTTTTACACCACAAGGCATTGAAGGATCTTCTACTGCCAT	AC233656	3632449|F|0		1	0.989362	0.0106383	1623.75	168.227	8.65218	54	21.0283
3632449	TGCAGCATAAGGGTAGTCATCAATCACAAGTTTTACACCACAAGGCATTGAAGGATCTTCTACTGCCAT	AC233656	3632449|F|0	54:A>G	1	0.989362	0.0106383	1623.75	1455.53	8.65218	54	21.0283
3635687	TGCAGTAAGGGTAATGACAGCCCCCCTATATGATATTTGATTCCAACTTTATCCCTCCTTTACAGATCG		3635687|F|0		1	0.978723	0.0212766	1578.73	1404.09	0.118658	34	16.3266
3635687	TGCAGTAAGGGTAATGACAGCCCCCCTATATGATATTTGATTCCAACTTTATCCCTCCTTTACAGATCG		3635687|F|0	34:A>C	1	0.978723	0.0212766	1578.73	166.606	0.118658	34	16.3266
3631956	TGCAGTGATACTAACAGAAGATTCGGGTATATGGTAGTCACATCACTAGTGTGATTTCCTTTTGTTTTG		3631956|F|0		1	1	0	1357.56	1258.22	0.0789545	44	14.2979
3631956	TGCAGTGATACTAACAGAAGATTCGGGTATATGGTAGTCACATCACTAGTGTGATTTCCTTTTGTTTTG		3631956|F|0	44:A>C	1	1	0	1357.56	99.3419	0.0789545	44	14.2979
3631309	TGCAGAACCACCCAGTTCCGGTGGGGTCAATGGCTTATCACCAGCAGAACTTCAATCAAGAATACAATC		3631309|F|0		1	0.978723	0.0212766	1472.78	172.085	7.55845	28	17.2085
3631309	TGCAGAACCACCCAGTTCCGGTGGGGTCAATGGCTTATCACCAGCAGAACTTCAATCAAGAATACAATC		3631309|F|0	28:A>G	1	0.978723	0.0212766	1472.78	1300.7	7.55845	28	17.2085
3634979	TGCAGTACATGAAAGAAAATGTATGGTTTTTTACTATAGTTTCTCCCCTCTCTTTTTCGGGTCCAAGAC		3634979|F|0		1	0.968085	0.0319149	1427.58	174.918	7.1614	38	14.5765
3634979	TGCAGTACATGAAAGAAAATGTATGGTTTTTTACTATAGTTTCTCCCCTCTCTTTTTCGGGTCCAAGAC		3634979|F|0	38:G>T	1	0.968085	0.0319149	1427.58	1252.66	7.1614	38	14.5765
4080628	TGCAGAAAGTCGGGTCATAACAGGAATGTGTAATCTGATACTTACAGATCGGAAGAGCGGTTCAGCAGG		4080628|F|0		1	0.968085	0.0319149	1345.56	125.876	9.68955	10	10.4897
4080628	TGCAGAAAGTCGGGTCATAACAGGAATGTGTAATCTGATACTTACAGATCGGAAGAGCGGTTCAGCAGG		4080628|F|0	10:C>T	1	0.968085	0.0319149	1345.56	1219.68	9.68955	10	10.4897
4081212	TGCAGCTGTTGCTTGGAAACTTGATACAACAGTATGTGTCTTTCCTACACTTTTTTCATTGGGGAATGC		4081212|F|0		1	0.968085	0.0319149	1227.45	121.675	9.08792	64	10.1396
4081212	TGCAGCTGTTGCTTGGAAACTTGATACAACAGTATGTGTCTTTCCTACACTTTTTTCATTGGGGAATGC		4081212|F|0	64:A>G	1	0.968085	0.0319149	1227.45	1105.77	9.08792	64	10.1396
3636635	TGCAGCAGAGACTATAACAACAATTCACAGCCCTGCCACTGATGGTGCCTAGACAGTGCTGAGGATCAG		3636635|F|0		1	1	0	1213.99	129.214	8.39515	21	21.5357
3636635	TGCAGCAGAGACTATAACAACAATTCACAGCCCTGCCACTGATGGTGCCTAGACAGTGCTGAGGATCAG		3636635|F|0	21:A>T	1	1	0	1213.99	1084.77	8.39515	21	21.5357
3635866	TGCAGAGGAGAAAACGATAATGCAAATCGAGTCGAAAGCGAAAACAGTGGATGAAATTGAACAAGAATT		3635866|F|0		1	0.968085	0.0319149	1150.87	140.004	7.22021	30	11.667
3635866	TGCAGAGGAGAAAACGATAATGCAAATCGAGTCGAAAGCGAAAACAGTGGATGAAATTGAACAAGAATT		3635866|F|0	30:G>A	1	0.968085	0.0319149	1150.87	1010.86	7.22021	30	11.667
3660061	TGCAGCAACAATAATAGTTTTCATCTTCTTGGTCTTCACTTTTAGGACATGCATGGAGGTCTTCCCTTG		3660061|F|0		1	0.968085	0.0319149	1081.72	143.625	6.53156	38	11.9688
3660061	TGCAGCAACAATAATAGTTTTCATCTTCTTGGTCTTCACTTTTAGGACATGCATGGAGGTCTTCCCTTG		3660061|F|0	38:C>T	1	0.968085	0.0319149	1081.72	938.095	6.53156	38	11.9688
4081003	TGCAGAATACAACTATCGCTATTGTGTTTGTTCTTGTGATGATGTTTAGAGTTGATGCCATCGCCCATC		4081003|F|0		1	0.968085	0.0319149	994.535	113.659	7.75014	17	9.47162
4081003	TGCAGAATACAACTATCGCTATTGTGTTTGTTCTTGTGATGATGTTTAGAGTTGATGCCATCGCCCATC		4081003|F|0	17:G>A	1	0.968085	0.0319149	994.535	880.876	7.75014	17	9.47162
3631097	TGCAGCCATATGGGACTTGTTTATGAGGGGAAAATGTATTTTGATAGGATGGTTAGATTGTATGACATA		3631097|F|0		1	0.978723	0.0212766	968.058	93.6121	9.34117	57	9.36121
3631097	TGCAGCCATATGGGACTTGTTTATGAGGGGAAAATGTATTTTGATAGGATGGTTAGATTGTATGACATA		3631097|F|0	57:T>C	1	0.978723	0.0212766	968.058	874.446	9.34117	57	9.36121
4081150	TGCAGGTTATACAATGATTTCAGCTTCTGTTACTTGTTAGCTATTAGGTGCAGCATAGTACATTGGAAT		4081150|F|0		1	0.978723	0.0212766	997.62	911.829	0.0940868	28	10.6027
4081150	TGCAGGTTATACAATGATTTCAGCTTCTGTTACTTGTTAGCTATTAGGTGCAGCATAGTACATTGGAAT		4081150|F|0	28:G>T	1	0.978723	0.0212766	997.62	85.7911	0.0940868	28	10.6027
3635797	TGCAGCTTTTTGGATATCTGTAGCTTTTTGGCAGCCCTTTCTGGCTACCATCTTTATTCATTACTTTGG		3635797|F|0		1	0.978723	0.0212766	953.074	872.391	0.0924856	58	10.1441
3635797	TGCAGCTTTTTGGATATCTGTAGCTTTTTGGCAGCCCTTTCTGGCTACCATCTTTATTCATTACTTTGG		3635797|F|0	58:C>T	1	0.978723	0.0212766	953.074	80.6836	0.0924856	58	10.1441
3631477	TGCAGCTGATTCAACTGCACTTGCACTAATTGCTGCTGCTAATCAAACTAATGGAAGTGTAATATGCAT		3631477|F|0		1	0.968085	0.0319149	630.501	61.0398	9.32934	56	5.08665
3631477	TGCAGCTGATTCAACTGCACTTGCACTAATTGCTGCTGCTAATCAAACTAATGGAAGTGTAATATGCAT		3631477|F|0	56:G>A	1	0.968085	0.0319149	630.501	569.461	9.32934	56	5.08665
3635179	TGCAGTGGAAAGCCTATAATAGAGTTCTCTTCTTCTTTTCTCTATACGAGGAAATGTAAGGATTTTGGT		3635179|F|0		1	0.978723	0.0212766	982.251	924.072	0.0629595	46	10.745
3635179	TGCAGTGGAAAGCCTATAATAGAGTTCTCTTCTTCTTTTCTCTATACGAGGAAATGTAAGGATTTTGGT		3635179|F|0	46:C>T	1	0.978723	0.0212766	982.251	58.1792	0.0629595	46	10.745
3633334	TGCAGAAGTCATGTACATTTTACAGAATAATGAAAAGTATCAGTTCACTCAAGAGCCACCGCAACAGCC	MtChr4	3633334|F|0		1	0.978723	0.0212766	648.307	590.155	0.0985364	39	6.86227
3633334	TGCAGAAGTCATGTACATTTTACAGAATAATGAAAAGTATCAGTTCACTCAAGAGCCACCGCAACAGCC	MtChr4	3633334|F|0	39:T>C	1	0.978723	0.0212766	648.307	58.1517	0.0985364	39	6.86227
3632642	TGCAGTTGATATCAACAGTAGTAGGGTTTGCAAGTAAAACAAATGGATACTGTTTATTTATTATGCCAT		3632642|F|0		1	0.978723	0.0212766	415.757	367.595	0.131019	13	4.27436
3632642	TGCAGTTGATATCAACAGTAGTAGGGTTTGCAAGTAAAACAAATGGATACTGTTTATTTATTATGCCAT		3632642|F|0	13:A>T	1	0.978723	0.0212766	415.757	48.1621	0.131019	13	4.27436
3635382	TGCAGTTCAGCATCATCGAATCGCCAACTCCTTGAAGTGCTTTTTCCTCTCTTCATCTTCATCTCCTTG		3635382|F|0		1	0.989362	0.0106383	298.564	273.926	0.0899414	30	3.14858
3635382	TGCAGTTCAGCATCATCGAATCGCCAACTCCTTGAAGTGCTTTTTCCTCTCTTCATCTTCATCTCCTTG		3635382|F|0	30:C>T	1	0.989362	0.0106383	298.564	24.6373	0.0899414	30	3.14858
3634405	TGCAGCAATATCTTCAAGGTCTTCTTTAGATAAATCTGGTGCAATTTTTACCAGCAATGGTGGGGGACC		3634405|F|0		1	0.989362	0.0106383	310.489	286.754	0.0827721	60	3.29602
3634405	TGCAGCAATATCTTCAAGGTCTTCTTTAGATAAATCTGGTGCAATTTTTACCAGCAATGGTGGGGGACC		3634405|F|0	60:T>C	1	0.989362	0.0106383	310.489	23.7352	0.0827721	60	3.29602
4080633	TGCAGGTTCCACTGATGGCACCCTTGGCAAAGATCATGCCCATGTTTTACAGATCGGAAGAGCGGTTCA		4080633|F|0		1	0.978723	0.0212766	7249.93	701.237	9.32814	9	63.7488
4080633	TGCAGGTTCCACTGATGGCACCCTTGGCAAAGATCATGCCCATGTTTTACAGATCGGAAGAGCGGTTCA		4080633|F|0	9:C>A	1	0.978723	0.0212766	7249.93	6541.23	9.32814	9	63.7488
3636186	TGCAGTTGGTTTAGCTTGTTTTGCCTGAAAAGCAGTGATTTCTTTACAGATCGGAAGAGCGGTTCAGCA		3636186|F|0		1	0.978723	0.0212766	5582.26	680.752	7.19001	36	61.8865
3636186	TGCAGTTGGTTTAGCTTGTTTTGCCTGAAAAGCAGTGATTTCTTTACAGATCGGAAGAGCGGTTCAGCA		3636186|F|0	36:G>T	1	0.978723	0.0212766	5582.26	4894.61	7.19001	36	61.8865
4082090	TGCAGACTGAGCATGCTAATAAATCCCCCTCCCCTTCCCTCTAACAAATTACAGATCGGAAGAGCGGTT		4082090|F|0		1	0.978723	0.0212766	5317.87	622.032	7.54919	7	56.5483
4082090	TGCAGACTGAGCATGCTAATAAATCCCCCTCCCCTTCCCTCTAACAAATTACAGATCGGAAGAGCGGTT		4082090|F|0	7:T>A	1	0.978723	0.0212766	5317.87	4695.84	7.54919	7	56.5483
4080916	TGCAGAAAAACAAATGGACACAATTGCTTACACAAATGGGCTTTTACAGATCGGAAGAGCGGTTCAGCA		4080916|F|0		1	0.978723	0.0212766	4601.46	457.522	9.05735	24	41.5929
4080916	TGCAGAAAAACAAATGGACACAATTGCTTACACAAATGGGCTTTTACAGATCGGAAGAGCGGTTCAGCA		4080916|F|0	24:T>C	1	0.978723	0.0212766	4601.46	4143.94	9.05735	24	41.5929
3631374	TGCAGTTTATAGCATACCTTTCGATTATATCCGAGTGGTGAAGGTAAAATGTGATTACAGATCGGAAGA		3631374|F|0		1	0.978723	0.0212766	3926.32	406.1	8.64978	33	36.9181
3631374	TGCAGTTTATAGCATACCTTTCGATTATATCCGAGTGGTGAAGGTAAAATGTGATTACAGATCGGAAGA		3631374|F|0	33:A>T	1	0.978723	0.0212766	3926.32	3512.67	8.64978	33	36.9181
3633285	TGCAGTAGCAACATCATAATTTCTAATGTCTCTGCTGCTGCTGTTGCAACTATGATTGAGGTTGCCATA		3633285|F|0		1	0.978723	0.0212766	3489.65	440.587	6.92046	66	40.0534
3633285	TGCAGTAGCAACATCATAATTTCTAATGTCTCTGCTGCTGCTGTTGCAACTATGATTGAGGTTGCCATA		3633285|F|0	66:A>T	1	0.978723	0.0212766	3489.65	3049.07	6.92046	66	40.0534
3639143	TGCAGCCGTAATAAATAAACCCTCAACAAATGTTGTACTTTACAGATCGGAAGAGCGGTTCAGCAGGAA		3639143|F|0		1	0.989362	0.0106383	2993.46	328.515	8.11208	21	36.5017
3639143	TGCAGCCGTAATAAATAAACCCTCAACAAATGTTGTACTTTACAGATCGGAAGAGCGGTTCAGCAGGAA		3639143|F|0	21:C>A	1	0.989362	0.0106383	2993.46	2664.94	8.11208	21	36.5017
3632054	TGCAGTAGAGTTACAGCAATAAGATACATACTAATATTATAAGTGTATGCATCAACACTTTGATTCAAC		3632054|F|0		1	0.978723	0.0212766	2428.76	142.124	16.089	36	12.9204
3632054	TGCAGTAGAGTTACAGCAATAAGATACATACTAATATTATAAGTGTATGCATCAACACTTTGATTCAAC		3632054|F|0	36:T>C	1	0.978723	0.0212766	2428.76	2286.64	16.089	36	12.9204
3631740	TGCAGACTAGACAAACACACCAAACTCATGAATCAGTTGTTATCAACCGAAAAGATTGCGAACATCAAG		3631740|F|0		1	0.989362	0.0106383	2339.91	197.128	10.87	13	21.9031
3631740	TGCAGACTAGACAAACACACCAAACTCATGAATCAGTTGTTATCAACCGAAAAGATTGCGAACATCAAG		3631740|F|0	13:A>G	1	0.989362	0.0106383	2339.91	2142.78	10.87	13	21.9031
3633095	TGCAGAGCGTTTCCTGGTCCGGAGCGCACTTTGGTCTGCTATTCTTTTTCAGAGCTAATACTAAAAATT		3633095|F|0		1	0.989362	0.0106383	2144.8	214.739	8.98795	26	23.8599
3633095	TGCAGAGCGTTTCCTGGTCCGGAGCGCACTTTGGTCTGCTATTCTTTTTCAGAGCTAATACTAAAAATT		3633095|F|0	26:C>G	1	0.989362	0.0106383	2144.8	1930.06	8.98795	26	23.8599
4081517	TGCAGAAACTTTTCCGTTCACCTCAGCGGCCATTGAGAGAGTCTAAGTCCGATAAGAGAAAAAGACAGA		4081517|F|0		1	0.989362	0.0106383	1995.85	195.532	9.20725	25	21.7258
4081517	TGCAGAAACTTTTCCGTTCACCTCAGCGGCCATTGAGAGAGTCTAAGTCCGATAAGAGAAAAAGACAGA		4081517|F|0	25:G>T	1	0.989362	0.0106383	1995.85	1800.31	9.20725	25	21.7258
3635766	TGCAGAAGCAAATGTATCTAAATTGGATACGGTATATCTGCATGTTGCTCTCCCTCCAAAATGAAAAAT		3635766|F|0		1	0.989362	0.0106383	1955.99	1769.36	0.105479	67	20.5739
3635766	TGCAGAAGCAAATGTATCTAAATTGGATACGGTATATCTGCATGTTGCTCTCCCTCCAAAATGAAAAAT		3635766|F|0	67:A>T	1	0.989362	0.0106383	1955.99	186.63	0.105479	67	20.5739
3632169	TGCAGAAATAAAACTACAAAGATCCTGTGTTGACACGATCACTGTCAAGTACCGTTTTTTTCTGTCTGA		3632169|F|0		1	0.989362	0.0106383	1883.72	164.386	10.4591	50	18.2651
3632169	TGCAGAAATAAAACTACAAAGATCCTGTGTTGACACGATCACTGTCAAGTACCGTTTTTTTCTGTCTGA		3632169|F|0	50:A>G	1	0.989362	0.0106383	1883.72	1719.33	10.4591	50	18.2651
3635562	TGCAGAGTGCAGGTTTTGGGACTTGATGTTACAGTTCATTTGGTGTGAGTAATTACTACTGTTACAGAT		3635562|F|0		1	0.989362	0.0106383	1624.07	188.275	7.62606	36	20.9194
3635562	TGCAGAGTGCAGGTTTTGGGACTTGATGTTACAGTTCATTTGGTGTGAGTAATTACTACTGTTACAGAT		3635562|F|0	36:C>T	1	0.989362	0.0106383	1624.07	1435.8	7.62606	36	20.9194
3632338	TGCAGAAAAACCCAATGCATATGGTAAGACTCAGCGTAGCATGAAACAAAGATCAAATGAATATGATAA		3632338|F|0		1	0.978723	0.0212766	1528.24	151.989	9.05489	22	13.8172
3632338	TGCAGAAAAACCCAATGCATATGGTAAGACTCAGCGTAGCATGAAACAAAGATCAAATGAATATGATAA		3632338|F|0	22:G>A	1	0.978723	0.0212766	1528.24	1376.25	9.05489	22	13.8172
3632523	TGCAGAAGGTAGAAAAAAATGTAAAATATCAAGATATGAAAATTTAGGCTTTACAGATCGGAAGAGCGG		3632523|F|0		1	0.978723	0.0212766	1467.71	111.002	12.2224	24	10.0911
3632523	TGCAGAAGGTAGAAAAAAATGTAAAATATCAAGATATGAAAATTTAGGCTTTACAGATCGGAAGAGCGG		3632523|F|0	24:A>G	1	0.978723	0.0212766	1467.71	1356.71	12.2224	24	10.0911
3632875	TGCAGGTTCGTTTCTTCTTCTATATGTTACCGATGTTACAGATCGGAAGAGCGGTTCAGCAGGAATGCC		3632875|F|0		1	0.989362	0.0106383	1526.25	183.913	7.29873	6	20.4348
3632875	TGCAGGTTCGTTTCTTCTTCTATATGTTACCGATGTTACAGATCGGAAGAGCGGTTCAGCAGGAATGCC		3632875|F|0	6:T>C	1	0.989362	0.0106383	1526.25	1342.33	7.29873	6	20.4348
3639576	TGCAGATTGTAATGACTAACATACACATGTCTTCCCTTTTAGTGACTATTGAGTGAAAGTGAATCTTAG		3639576|F|0		1	0.989362	0.0106383	1385.86	120.263	10.5235	32	13.3626
3639576	TGCAGATTGTAATGACTAACATACACATGTCTTCCCTTTTAGTGACTATTGAGTGAAAGTGAATCTTAG		3639576|F|0	32:T>G	1	0.989362	0.0106383	1385.86	1265.59	10.5235	32	13.3626
3633939	TGCAGTACTGTACATTCTACCTCTTCCAACTCAATGATCCCCACCGGTGTAGATTGGGAAATAGGGATT		3633939|F|0		1	0.978723	0.0212766	1319.61	1172.36	0.125606	43	13.7924
3633939	TGCAGTACTGTACATTCTACCTCTTCCAACTCAATGATCCCCACCGGTGTAGATTGGGAAATAGGGATT		3633939|F|0	43:C>T	1	0.978723	0.0212766	1319.61	147.255	0.125606	43	13.7924
3633561	TGCAGTGTCATCTGCTCAGGACCTTCCCATGCTGAGTGGTATAAATCAAATCCATCCTGGAGATCCTGC		3633561|F|0		1	0.978723	0.0212766	1181.62	126.046	8.37455	50	11.4587
3633561	TGCAGTGTCATCTGCTCAGGACCTTCCCATGCTGAGTGGTATAAATCAAATCCATCCTGGAGATCCTGC		3633561|F|0	50:T>C	1	0.978723	0.0212766	1181.62	1055.58	8.37455	50	11.4587
3633342	TGCAGACAGAAACCACGGTCACCGGAGTAGCTTGAAACACCGCTGATAGTAAAGGAGAGAGGATTGCAA		3633342|F|0		1	0.989362	0.0106383	1147.07	1037.92	0.105159	42	12.0688
3633342	TGCAGACAGAAACCACGGTCACCGGAGTAGCTTGAAACACCGCTGATAGTAAAGGAGAGAGGATTGCAA		3633342|F|0	42:C>G	1	0.989362	0.0106383	1147.07	109.147	0.105159	42	12.0688
3636071	TGCAGTAATCAATTAGAAAATATAGACGCTATGAACTGGCGATTGTCTGTTAGTTTACGATTCAGCAGT		3636071|F|0		1	0.989362	0.0106383	1054.67	946.74	0.114	29	11.0086
3636071	TGCAGTAATCAATTAGAAAATATAGACGCTATGAACTGGCGATTGTCTGTTAGTTTACGATTCAGCAGT		3636071|F|0	29:T>A	1	0.989362	0.0106383	1054.67	107.929	0.114	29	11.0086
3634498	TGCAGATTTGGTTCTCTTTTGTGTTTGTGATTTTGTAAGCTCATTGGGCTTGTTTAGGTAGAAGCACTC		3634498|F|0		1	0.978723	0.0212766	1102.54	974.781	0.131068	50	11.468
3634498	TGCAGATTTGGTTCTCTTTTGTGTTTGTGATTTTGTAAGCTCATTGGGCTTGTTTAGGTAGAAGCACTC		3634498|F|0	50:T>C	1	0.978723	0.0212766	1102.54	127.762	0.131068	50	11.468
3634830	TGCAGATATATGATTGGGGTGTGATGCATAATGGATTGATGATTGATGAATAAATCACCATCCAATTGT		3634830|F|0		1	0.978723	0.0212766	1104.05	132.762	7.31601	47	12.0693
3634830	TGCAGATATATGATTGGGGTGTGATGCATAATGGATTGATGATTGATGAATAAATCACCATCCAATTGT		3634830|F|0	47:G>A	1	0.978723	0.0212766	1104.05	971.288	7.31601	47	12.0693
3635658	TGCAGGGACACAGGGCTGAGCTGTATGCTGCTCGTGTTGCTAAGTGCCTAGCTGCTCTAGAGGGACGTG	MtChr5	3635658|F|0		1	0.989362	0.0106383	1041.57	126.876	7.20938	58	14.0974
3635658	TGCAGGGACACAGGGCTGAGCTGTATGCTGCTCGTGTTGCTAAGTGCCTAGCTGCTCTAGAGGGACGTG	MtChr5	3635658|F|0	58:A>G	1	0.989362	0.0106383	1041.57	914.698	7.20938	58	14.0974
4079935	TGCAGTGCAGGTAGTGTGATGTTCAAGAATGAATTGTTGTAGGATTTCAAAAATGGCTCATTCCCAACT		4079935|F|0		1	0.978723	0.0212766	1000	126.539	6.9027	38	11.5036
4079935	TGCAGTGCAGGTAGTGTGATGTTCAAGAATGAATTGTTGTAGGATTTCAAAAATGGCTCATTCCCAACT		4079935|F|0	38:G>A	1	0.978723	0.0212766	1000	873.463	6.9027	38	11.5036
4081914	TGCAGGAGTATTTAGGCCGGATATCAATGGTCTCATGACTCAGATGGTAGAATTTCTCAACAAGAATGG	MtChr7	4081914|F|0		1	0.989362	0.0106383	947.126	96.1781	8.84763	27	10.6865
4081914	TGCAGGAGTATTTAGGCCGGATATCAATGGTCTCATGACTCAGATGGTAGAATTTCTCAACAAGAATGG	MtChr7	4081914|F|0	27:T>C	1	0.989362	0.0106383	947.126	850.948	8.84763	27	10.6865
3633400	TGCAGAATGTTTTTCTTGTTATTTTCTTACTGTAATGCAGGTAAGCTTACAGATCGGAAGAGCGGTTCA		3633400|F|0		1	0.989362	0.0106383	1216.04	1136.44	0.0700418	8	13.2144
3633400	TGCAGAATGTTTTTCTTGTTATTTTCTTACTGTAATGCAGGTAAGCTTACAGATCGGAAGAGCGGTTCA		3633400|F|0	8:G>A	1	0.989362	0.0106383	1216.04	79.5984	0.0700418	8	13.2144
3630923	TGCAGCTGCTAGAGAAGCCTTAGAGGGGCATTGCATTTATGATGGTGGCTATTGTAAGCTTCATCTATC	MtChr7	3630923|F|0		1	0.989362	0.0106383	775.226	704.489	0.100409	18	8.19173
3630923	TGCAGCTGCTAGAGAAGCCTTAGAGGGGCATTGCATTTATGATGGTGGCTATTGTAAGCTTCATCTATC	MtChr7	3630923|F|0	18:C>T	1	0.989362	0.0106383	775.226	70.7373	0.100409	18	8.19173
3637933	TGCAGAAAACTCAGGCCAGACAGAATGCAAGGTTATTCCCCAAATCATTCTTCTAAACAAATTTATGTT		3637933|F|0		1	0.978723	0.0212766	677.35	74.2988	8.11657	10	6.75443
3637933	TGCAGAAAACTCAGGCCAGACAGAATGCAAGGTTATTCCCCAAATCATTCTTCTAAACAAATTTATGTT		3637933|F|0	10:T>C	1	0.978723	0.0212766	677.35	603.051	8.11657	10	6.75443
3633839	TGCAGCCTTATAGCACCGCTATAGCTGCTATTTGACAAAGTTTTGTACTAAATTGCGTTTCACATAACA		3633839|F|0		1	0.989362	0.0106383	532.672	475.816	0.119492	38	5.53274
3633839	TGCAGCCTTATAGCACCGCTATAGCTGCTATTTGACAAAGTTTTGTACTAAATTGCGTTTCACATAACA		3633839|F|0	38:A>C	1	0.989362	0.0106383	532.672	56.8562	0.119492	38	5.53274
4081403	TGCAGCAAATAAAAGCGCTTCTTGAGAACGTTGGTTGCTCATTTTGTCCTGACTACTTAGACTGGTCTG		4081403|F|0		1	0.989362	0.0106383	598.578	59.1415	9.12111	35	6.57128
4081403	TGCAGCAAATAAAAGCGCTTCTTGAGAACGTTGGTTGCTCATTTTGTCCTGACTACTTAGACTGGTCTG		4081403|F|0	35:T>A	1	0.989362	0.0106383	598.578	539.437	9.12111	35	6.57128
3635706	TGCAGCACCAGCAATTATGTAGAAAATAGAATCATGCTTCCTGCAAAGCATTCAAGTTCTAAACTCTAA		3635706|F|0		1	0.989362	0.0106383	692.917	636.734	0.0882362	42	7.40388
3635706	TGCAGCACCAGCAATTATGTAGAAAATAGAATCATGCTTCCTGCAAAGCATTCAAGTTCTAAACTCTAA		3635706|F|0	42:G>A	1	0.989362	0.0106383	692.917	56.183	0.0882362	42	7.40388
3631454	TGCAGCAACCAAAATGGACAATAGAATCAATCGTACTAGTATTAGTTAGAGTGAAATTTGTTCAATGGG		3631454|F|0		1	0.978723	0.0212766	637.296	573.081	0.112052	31	6.74212
3631454	TGCAGCAACCAAAATGGACAATAGAATCAATCGTACTAGTATTAGTTAGAGTGAAATTTGTTCAATGGG		3631454|F|0	31:C>T	1	0.978723	0.0212766	637.296	64.215	0.112052	31	6.74212
3633408	TGCAGAAAAAAATCGCAAAATCCGATCCAATTTATCGGAATCGATTAGTAAACATGTTGGTTACAGATC		3633408|F|0		1	0.968085	0.0319149	521.956	197.287	1.57914	11	15.176
3633408	TGCAGAAAAAAATCGCAAAATCCGATCCAATTTATCGGAATCGATTAGTAAACATGTTGGTTACAGATC		3633408|F|0	11:A>C	1	0.968085	0.0319149	521.956	311.544	1.57914	11	15.176
3635838	TGCAGCTACCCTCTGAGTTGTACTAATGAAACAAAACCAAAATGATTGTTTACTCGACAAATAGTACTA		3635838|F|0		1	0.989362	0.0106383	282.292	255.537	0.104698	10	2.97137
3635838	TGCAGCTACCCTCTGAGTTGTACTAATGAAACAAAACCAAAATGATTGTTTACTCGACAAATAGTACTA		3635838|F|0	10:C>A	1	0.989362	0.0106383	282.292	26.7543	0.104698	10	2.97137
4087165	TGCAGAATGTAGAAAAATCAAAATAAAACTAATACAATACTAAAACAATATTTTTTATAATGAGGAAAG		4087165|F|0		1	0.989362	0.0106383	319.667	296.5	0.0781372	18	3.44767
4087165	TGCAGAATGTAGAAAAATCAAAATAAAACTAATACAATACTAAAACAATATTTTTTATAATGAGGAAAG		4087165|F|0	18:C>A	1	0.989362	0.0106383	319.667	23.1677	0.0781372	18	3.44767
3636207	TGCAGGGCATGTAGCTGGTGTTTCTTCAAGCTCGACTTTTTCAATTGTATTAGCTATCTCTTCATCAGT		3636207|F|0		1	0.978723	0.0212766	223.576	16.8583	12.262	33	1.53258
3636207	TGCAGGGCATGTAGCTGGTGTTTCTTCAAGCTCGACTTTTTCAATTGTATTAGCTATCTCTTCATCAGT		3636207|F|0	33:G>A	1	0.978723	0.0212766	223.576	206.717	12.262	33	1.53258
3636863	TGCAGTATACTGGAAATCCACGAGTGGTGTCCATCCTACTTCAGTAAGTATGAAAAGTATTACAGATCG		3636863|F|0		1	0.989362	0.0106383	5909.02	635.49	8.29838	6	63.549
3636863	TGCAGTATACTGGAAATCCACGAGTGGTGTCCATCCTACTTCAGTAAGTATGAAAAGTATTACAGATCG		3636863|F|0	6:A>T	1	0.989362	0.0106383	5909.02	5273.53	8.29838	6	63.549
3633392	TGCAGAACTCCATTATCCGAGAGGTTAGGAAGATTCGATAGATCCAAGTCTCTTACAGATCGGAAGAGC		3633392|F|0		1	0.989362	0.0106383	3965.61	3495.67	0.121639	35	41.1255
3633392	TGCAGAACTCCATTATCCGAGAGGTTAGGAAGATTCGATAGATCCAAGTCTCTTACAGATCGGAAGAGC		3633392|F|0	35:C>G	1	0.989362	0.0106383	3965.61	425.208	0.121639	35	41.1255
3636188	TGCAGAAATTTCAATCTGTGTTAGCCACTGGATGCAAATTCGAACCACCGGACACTGTGAAAAAACTAC		3636188|F|0		1	1	0	3764.71	3394.95	0.0945057	19	39.4762
3636188	TGCAGAAATTTCAATCTGTGTTAGCCACTGGATGCAAATTCGAACCACCGGACACTGTGAAAAAACTAC		3636188|F|0	19:G>C	1	1	0	3764.71	320.842	0.0945057	19	39.4762
3633423	TGCAGTAATGATTCCTTCATTTCTTGTTCCATCAATGGGTGGAAATGATGTAAGTCTTTCCTTTTACAG		3633423|F|0		1	1	0	3596.73	3266.58	0.0850206	6	37.9835
3633423	TGCAGTAATGATTCCTTCATTTCTTGTTCCATCAATGGGTGGAAATGATGTAAGTCTTTCCTTTTACAG		3633423|F|0	6:A>T	1	1	0	3596.73	277.727	0.0850206	6	37.9835
3636974	TGCAGTGATTTTGAAAGCCGACAGTATTTCTTGGATATTACAGATCGGAAGAGCGGTTCAGCAGGAATG		3636974|F|0		1	0.989362	0.0106383	3094.6	2748.96	0.121716	19	32.3407
3636974	TGCAGTGATTTTGAAAGCCGACAGTATTTCTTGGATATTACAGATCGGAAGAGCGGTTCAGCAGGAATG		3636974|F|0	19:G>A	1	0.989362	0.0106383	3094.6	334.591	0.121716	19	32.3407
3632510	TGCAGAGGTACTTTATGAAACTACATCAGAATTTGGTTTTACAGATCGGAAGAGCGGTTCAGCAGGAAT		3632510|F|0		1	0.989362	0.0106383	2660.32	2372.82	0.113865	30	27.9155
3632510	TGCAGAGGTACTTTATGAAACTACATCAGAATTTGGTTTTACAGATCGGAAGAGCGGTTCAGCAGGAAT		3632510|F|0	30:A>T	1	0.989362	0.0106383	2660.32	270.181	0.113865	30	27.9155
3636541	TGCAGGAATTGGAGTATTGTCATCCGATAATACATCTTTTGCAGTAAATAAAATTGCTATGATAGCAAC		3636541|F|0		1	0.989362	0.0106383	2204.03	232.916	8.46275	34	23.2916
3636541	TGCAGGAATTGGAGTATTGTCATCCGATAATACATCTTTTGCAGTAAATAAAATTGCTATGATAGCAAC		3636541|F|0	34:T>A	1	0.989362	0.0106383	2204.03	1971.11	8.46275	34	23.2916
3637032	TGCAGAAACGATGCTTCTTGACTCAACACATGCTACAAGATTATGTATGTTTCTAATATTACAGATCGG		3637032|F|0		1	0.989362	0.0106383	2173.84	209.282	9.38714	42	20.9282
3637032	TGCAGAAACGATGCTTCTTGACTCAACACATGCTACAAGATTATGTATGTTTCTAATATTACAGATCGG		3637032|F|0	42:A>T	1	0.989362	0.0106383	2173.84	1964.56	9.38714	42	20.9282
3633916	TGCAGATCAATAGCTGTGAATGAAATCAAAGTTATAAATAATTACAGATCGGAAGAGCGGTTCAGCAGG		3633916|F|0		1	0.989362	0.0106383	2233.39	2004.58	0.112102	30	23.5832
3633916	TGCAGATCAATAGCTGTGAATGAAATCAAAGTTATAAATAATTACAGATCGGAAGAGCGGTTCAGCAGG		3633916|F|0	30:G>C	1	0.989362	0.0106383	2233.39	224.718	0.112102	30	23.5832
3631815	TGCAGATTGCAGACTGATTCTAAGGAAAACAGCCTATGTAAAATGCAACTACAGAACATTGGCATTACA		3631815|F|0		1	1	0	2013.81	175.39	10.4819	13	21.9238
3631815	TGCAGATTGCAGACTGATTCTAAGGAAAACAGCCTATGTAAAATGCAACTACAGAACATTGGCATTACA		3631815|F|0	13:C>G	1	1	0	2013.81	1838.42	10.4819	13	21.9238
3632263	TGCAGGGTGATAATTGGAATGATTGTTTCTCTACCGATCTTAGTTGCCTTCTACGCAATATTGGAGTTC		3632263|F|0		1	0.989362	0.0106383	1944.78	191.096	9.17695	11	19.1096
3632263	TGCAGGGTGATAATTGGAATGATTGTTTCTCTACCGATCTTAGTTGCCTTCTACGCAATATTGGAGTTC		3632263|F|0	11:A>T	1	0.989362	0.0106383	1944.78	1753.68	9.17695	11	19.1096
4082105	TGCAGTTGGCCTACTGTTTTGCTTGTAAATATGTTATTGGTATCATGAACAGTTTCAATGTATTTTATC		4082105|F|0		1	0.989362	0.0106383	1940.17	188.266	9.30547	45	18.8266
4082105	TGCAGTTGGCCTACTGTTTTGCTTGTAAATATGTTATTGGTATCATGAACAGTTTCAATGTATTTTATC		4082105|F|0	45:T>C	1	0.989362	0.0106383	1940.17	1751.91	9.30547	45	18.8266
3635480	TGCAGTTTGTAGTTCAGGTGTTACCTACCAACAAAAGTCTCTCATATCTACCGAGAGGCTAACTTGTGC		3635480|F|0		1	0.989362	0.0106383	2024.28	1850.34	0.0940029	62	21.7688
3635480	TGCAGTTTGTAGTTCAGGTGTTACCTACCAACAAAAGTCTCTCATATCTACCGAGAGGCTAACTTGTGC		3635480|F|0	62:C>T	1	0.989362	0.0106383	2024.28	173.938	0.0940029	62	21.7688
4080228	TGCAGAATATTTTGAAGACACATAAAATTCTCGTTTCAAATAATTACTAAAGTACCACATAATATTGCT		4080228|F|0		1	1	0	1556.32	1419.87	0.0961033	51	16.5101
4080228	TGCAGAATATTTTGAAGACACATAAAATTCTCGTTTCAAATAATTACTAAAGTACCACATAATATTGCT		4080228|F|0	51:G>A	1	1	0	1556.32	136.454	0.0961033	51	16.5101
3633130	TGCAGCACAGGGGCTCTAAATTTTGGAGGGCTCCAAAATCTTGAAAAATTTATCTTTTTACATGAATAT		3633130|F|0		1	0.989362	0.0106383	1526.19	171.336	7.9076	8	17.1336
3633130	TGCAGCACAGGGGCTCTAAATTTTGGAGGGCTCCAAAATCTTGAAAAATTTATCTTTTTACATGAATAT		3633130|F|0	8:A>T	1	0.989362	0.0106383	1526.19	1354.86	7.9076	8	17.1336
3634187	TGCAGGTTTATTCCAAGACTCTAACCTTTGTCCGTTACAGATCGGAAGAGCGGTTCAGCAGGAATGCCG		3634187|F|0		1	1	0	1372.47	171.506	7.00248	30	21.4382
3634187	TGCAGGTTTATTCCAAGACTCTAACCTTTGTCCGTTACAGATCGGAAGAGCGGTTCAGCAGGAATGCCG		3634187|F|0	30:T>G	1	1	0	1372.47	1200.97	7.00248	30	21.4382
3634876	TGCAGCTGAAACACCTGATGCTGCCATCATCATGGCCACCACCACCACGGCAACAAATAATTGATTTAT		3634876|F|0		1	0.989362	0.0106383	1108.18	98.1427	10.2915	57	9.81427
3634876	TGCAGCTGAAACACCTGATGCTGCCATCATCATGGCCACCACCACCACGGCAACAAATAATTGATTTAT		3634876|F|0	57:T>A	1	0.989362	0.0106383	1108.18	1010.03	10.2915	57	9.81427
3631818	TGCAGGTGATAAGGCATCCATAAAAATGAAATTTTATCAGTCCCCCACTCATTACCCTTATAATCCGAC		3631818|F|0		1	0.989362	0.0106383	1122.35	1008.42	0.112978	53	11.8637
3631818	TGCAGGTGATAAGGCATCCATAAAAATGAAATTTTATCAGTCCCCCACTCATTACCCTTATAATCCGAC		3631818|F|0	53:A>T	1	0.989362	0.0106383	1122.35	113.929	0.112978	53	11.8637
4079637	TGCAGTTCTTGCATTTAGATTTGTGAACCATAGAGTTTGGGTTGAGCCTAAATCAACTATACAAAACTA		4079637|F|0		1	1	0	836.797	758.236	0.10361	28	8.8167
4079637	TGCAGTTCTTGCATTTAGATTTGTGAACCATAGAGTTTGGGTTGAGCCTAAATCAACTATACAAAACTA		4079637|F|0	28:C>A	1	1	0	836.797	78.5607	0.10361	28	8.8167
3639698	TGCAGGCACCCAAATAAGCAACAGTGTGAGAAAGATTGGTCTAATGACTATCATCCATTCAGCTTTCTT		3639698|F|0		1	0.989362	0.0106383	905.652	97.925	8.24843	23	9.7925
3639698	TGCAGGCACCCAAATAAGCAACAGTGTGAGAAAGATTGGTCTAATGACTATCATCCATTCAGCTTTCTT		3639698|F|0	23:G>A	1	0.989362	0.0106383	905.652	807.727	8.24843	23	9.7925
3634856	TGCAGCAGAACATTCGGTTGCCGCCTTTAGCAACGACAGCACAGACCTTGGGAGAGATCAAGGATGAGG		3634856|F|0		1	0.989362	0.0106383	857.203	116.725	6.34379	40	11.6725
3634856	TGCAGCAGAACATTCGGTTGCCGCCTTTAGCAACGACAGCACAGACCTTGGGAGAGATCAAGGATGAGG		3634856|F|0	40:A>G	1	0.989362	0.0106383	857.203	740.478	6.34379	40	11.6725
3632153	TGCAGCCTCTCTAGACATGGAGTTTAGTTTTTCTTCCAACTCCTCCTTTTCAGACATCAGTGATGCAAT		3632153|F|0		1	1	0	597.762	536.146	0.114923	59	6.23426
3632153	TGCAGCCTCTCTAGACATGGAGTTTAGTTTTTCTTCCAACTCCTCCTTTTCAGACATCAGTGATGCAAT		3632153|F|0	59:G>A	1	1	0	597.762	61.6155	0.114923	59	6.23426
3636250	TGCAGAGGTGCAAAACACATCATATATCAGTTATGCAATGTAAGTCAAGTGTCTAATCTTCACACGTTA		3636250|F|0		1	0.989362	0.0106383	715.508	70.7287	9.11623	47	7.07287
3636250	TGCAGAGGTGCAAAACACATCATATATCAGTTATGCAATGTAAGTCAAGTGTCTAATCTTCACACGTTA		3636250|F|0	47:A>C	1	0.989362	0.0106383	715.508	644.779	9.11623	47	7.07287
3632533	TGCAGTTGGCTGTCAGTATGAGATTGCTCCTGCCGTTGGCTGTCACTGCTCAATAAGAGCTTTATTTCT		3632533|F|0		1	1	0	718.817	80.6012	7.91819	32	10.0751
3632533	TGCAGTTGGCTGTCAGTATGAGATTGCTCCTGCCGTTGGCTGTCACTGCTCAATAAGAGCTTTATTTCT		3632533|F|0	32:C>T	1	1	0	718.817	638.215	7.91819	32	10.0751
3631697	TGCAGGATGTGCAGCTTTTCTAGCAAACTATCATGTACAATCTGCCGCTACCGTAGTTTTCAATAATAA		3631697|F|0		1	0.989362	0.0106383	660.508	54.456	11.1292	45	5.4456
3631697	TGCAGGATGTGCAGCTTTTCTAGCAAACTATCATGTACAATCTGCCGCTACCGTAGTTTTCAATAATAA		3631697|F|0	45:C>T	1	0.989362	0.0106383	660.508	606.052	11.1292	45	5.4456
3633014	TGCAGGAGCTAAATCATAGCTCCTAGAGTATAAAGCCACAATTCCTAATCTTCTAGACTTCTAGTCTTT		3633014|F|0		1	0.989362	0.0106383	589.564	54.6796	9.78216	25	5.46796
3633014	TGCAGGAGCTAAATCATAGCTCCTAGAGTATAAAGCCACAATTCCTAATCTTCTAGACTTCTAGTCTTT		3633014|F|0	25:G>A	1	0.989362	0.0106383	589.564	534.884	9.78216	25	5.46796
3631917	TGCAGTGTTATCTATAGTGGTGCAGAAGATGAATGCGCCGTTCCGATCCCAAATTTTGCGCCATTTGAT		3631917|F|0		1	0.989362	0.0106383	605.753	57.6599	8.76605	43	5.76599
3631917	TGCAGTGTTATCTATAGTGGTGCAGAAGATGAATGCGCCGTTCCGATCCCAAATTTTGCGCCATTTGAT		3631917|F|0	43:C>A	1	0.989362	0.0106383	605.753	505.449	8.76605	43	5.76599
3639510	TGCAGATGTTGCTTCCAACTGGCTGGCTTGTTTCCCCTTCTTGGCACAGAAACATGTTTATGATGTTTT		3639510|F|0		1	0.840426	0.159574	700.276	489.378	0.429971	42	6.89264
3639510	TGCAGATGTTGCTTCCAACTGGCTGGCTTGTTTCCCCTTCTTGGCACAGAAACATGTTTATGATGTTTT		3639510|F|0	42:G>A	1	0.840426	0.159574	700.276	210.418	0.429971	42	6.89264
3639543	TGCAGTCTCGAGTCCTGCAACTAACATGAGATGATAACTAGTAACCAATTTGTAAAACTCTTGAATTCT		3639543|F|0		1	0.989362	0.0106383	509.955	47.6208	9.70866	35	4.76208
3639543	TGCAGTCTCGAGTCCTGCAACTAACATGAGATGATAACTAGTAACCAATTTGTAAAACTCTTGAATTCT		3639543|F|0	35:A>G	1	0.989362	0.0106383	509.955	462.334	9.70866	35	4.76208
3636591	TGCAGTTGCAACTGCCTCTGCACTTTGGACACATCCAATCACTCAATAGATCTACCTCTTCTGCCTTTT		3636591|F|0		1	0.989362	0.0106383	502.106	53.1655	8.4442	25	5.31655
3636591	TGCAGTTGCAACTGCCTCTGCACTTTGGACACATCCAATCACTCAATAGATCTACCTCTTCTGCCTTTT		3636591|F|0	25:T>A	1	0.989362	0.0106383	502.106	448.94	8.4442	25	5.31655
3633684	TGCAGTTATTAGAAGGGGAAAAAAAACAGCACAAAATCAAAAACCAGATATAAGTTGCCATCAAAACAT		3633684|F|0		1	0.989362	0.0106383	852.316	546.712	0.0917892	35	6.43191
3633684	TGCAGTTATTAGAAGGGGAAAAAAAACAGCACAAAATCAAAAACCAGATATAAGTTGCCATCAAAACAT		3633684|F|0	35:A>T	1	0.989362	0.0106383	852.316	50.1823	0.0917892	35	6.43191
3632883	TGCAGCATGGATACAACTAACAATTATTATTTTTTTTATTTTTACAGATCGGAAGAGCGGTTCAGCAGG		3632883|F|0		1	0.978723	0.0212766	455.411	37.7473	11.0647	28	3.1456
3632883	TGCAGCATGGATACAACTAACAATTATTATTTTTTTTATTTTTACAGATCGGAAGAGCGGTTCAGCAGG		3632883|F|0	28:A>T	1	0.978723	0.0212766	455.411	417.663	11.0647	28	3.1456
3639354	TGCAGATATTCATTTCTTGAGACACTGTTGATACATACTAGATCCTACATAGTACATAATTTCACAAAA		3639354|F|0		1	0.989362	0.0106383	432.393	33.4992	11.9075	23	3.34992
3639354	TGCAGATATTCATTTCTTGAGACACTGTTGATACATACTAGATCCTACATAGTACATAATTTCACAAAA		3639354|F|0	23:A>C	1	0.989362	0.0106383	432.393	398.894	11.9075	23	3.34992
3634573	TGCAGGGCAATCTGAGTGAGTCAAACTTGACATGAGAGTGCTGAATGAGGAATAACAGCTAGTAGAAGT		3634573|F|0		1	0.989362	0.0106383	435.172	49.1202	7.85934	66	4.91202
3634573	TGCAGGGCAATCTGAGTGAGTCAAACTTGACATGAGAGTGCTGAATGAGGAATAACAGCTAGTAGAAGT		3634573|F|0	66:A>G	1	0.989362	0.0106383	435.172	386.052	7.85934	66	4.91202
3630690	TGCAGCTCCAATTGCCTCTTGATGTGAATTTGAGAGATTAGAATTTTCCTCAAAGAGCCTCTCTATCTC		3630690|F|0		1	1	0	401.183	365.104	0.0988186	54	4.24539
3630690	TGCAGCTCCAATTGCCTCTTGATGTGAATTTGAGAGATTAGAATTTTCCTCAAAGAGCCTCTCTATCTC		3630690|F|0	54:G>A	1	1	0	401.183	36.0791	0.0988186	54	4.24539
3634874	TGCAGTATCTTTTTATTATGCACAGGTGTGCACATTTCGGTTGGTTGTGAAGAATGCAGCCTCTTTACT		3634874|F|0		1	0.989362	0.0106383	343.245	298.352	0.150467	11	3.51003
3634874	TGCAGTATCTTTTTATTATGCACAGGTGTGCACATTTCGGTTGGTTGTGAAGAATGCAGCCTCTTTACT		3634874|F|0	11:T>C	1	0.989362	0.0106383	343.245	44.8923	0.150467	11	3.51003
3635061	TGCAGGTGAATTTTATGATCACAAACTTGTCCATACTTGACATGTTTCAAAACACACACACACGGAAAT		3635061|F|0		1	0.989362	0.0106383	420.705	41.3167	9.18246	19	4.13167
3635061	TGCAGGTGAATTTTATGATCACAAACTTGTCCATACTTGACATGTTTCAAAACACACACACACGGAAAT		3635061|F|0	19:C>A	1	0.989362	0.0106383	420.705	379.389	9.18246	19	4.13167
3634808	TGCAGCTGCAATACTAGATGTTCTATTTTCTCTTTCATAAATATCCTTGCAATCAGTTTCTTCAATAGC		3634808|F|0		1	1	0	385.341	350.11	0.100628	68	4.07104
3634808	TGCAGCTGCAATACTAGATGTTCTATTTTCTCTTTCATAAATATCCTTGCAATCAGTTTCTTCAATAGC		3634808|F|0	68:C>G	1	1	0	385.341	35.231	0.100628	68	4.07104
3634457	TGCAGCTGATTCCAAAAAAGCAATGTCAGCGGCAAAGCTTGCAGAACTTGCCTTGATCGACCCCAAGCG	MtChr2	3634457|F|0		1	1	0	358.874	324.282	0.106672	12	3.77072
3634457	TGCAGCTGATTCCAAAAAAGCAATGTCAGCGGCAAAGCTTGCAGAACTTGCCTTGATCGACCCCAAGCG	MtChr2	3634457|F|0	12:C>T	1	1	0	358.874	34.5918	0.106672	12	3.77072
3639266	TGCAGCACCTACTTATCTTCCTGCTCATAGCTTCATAAATAAAGATGAAGCTGGAAAAGAAGAAGAGTT		3639266|F|0		1	0.989362	0.0106383	409.063	43.3682	8.43231	54	4.33682
3639266	TGCAGCACCTACTTATCTTCCTGCTCATAGCTTCATAAATAAAGATGAAGCTGGAAAAGAAGAAGAGTT		3639266|F|0	54:A>G	1	0.989362	0.0106383	409.063	365.695	8.43231	54	4.33682
3638254	TGCAGCTGATTGACCTCATCTTTGTGTTCTGGTAGCTTTTCATCTTTTACAGGCTTGCTCTTTCTGTAT		3638254|F|0		1	1	0	373.178	342.646	0.0891072	33	3.98426
3638254	TGCAGCTGATTGACCTCATCTTTGTGTTCTGGTAGCTTTTCATCTTTTACAGGCTTGCTCTTTCTGTAT		3638254|F|0	33:A>T	1	1	0	373.178	30.5322	0.0891072	33	3.98426
3631358	TGCAGCATCTTTTTCAGTATAACGGCTGTCCTTCCTGCAAACGAAGAAGTGGAAAAACTAAGTTCAGGG	MtChr5	3631358|F|0		1	0.989362	0.0106383	352.507	31.5427	10.1756	47	3.15427
3631358	TGCAGCATCTTTTTCAGTATAACGGCTGTCCTTCCTGCAAACGAAGAAGTGGAAAAACTAAGTTCAGGG	MtChr5	3631358|F|0	47:A>G	1	0.989362	0.0106383	352.507	320.964	10.1756	47	3.15427
3633406	TGCAGTTGCCTAACAACTAACAAATATGTAGAAAAACTGAGAACTACCTTCAATAGTTCAATATTCACT		3633406|F|0		1	1	0	341.394	25.044	12.6318	40	3.1305
3633406	TGCAGTTGCCTAACAACTAACAAATATGTAGAAAAACTGAGAACTACCTTCAATAGTTCAATATTCACT		3633406|F|0	40:G>A	1	1	0	341.394	316.35	12.6318	40	3.1305
3632870	TGCAGCCACTGTATCAGAAAAAAGAAGTTGGAGTCGCAGCATTCATATCAACGCTTCCAGAGTTCGTCG		3632870|F|0		1	0.989362	0.0106383	347.726	39.3378	7.8395	33	3.93378
3632870	TGCAGCCACTGTATCAGAAAAAAGAAGTTGGAGTCGCAGCATTCATATCAACGCTTCCAGAGTTCGTCG		3632870|F|0	33:T>A	1	0.989362	0.0106383	347.726	308.389	7.8395	33	3.93378
3631796	TGCAGTGAACAAGTTACCATTCTTTTTGCTACTCATTTAGAGATAGTAAAACTTTGTAATGCAAATGCA		3631796|F|0		1	1	0	310.548	28.1442	10.0342	45	3.51802
3631796	TGCAGTGAACAAGTTACCATTCTTTTTGCTACTCATTTAGAGATAGTAAAACTTTGTAATGCAAATGCA		3631796|F|0	45:G>A	1	1	0	310.548	282.404	10.0342	45	3.51802
3633705	TGCAGAGTAGTCCAATCTAGGAAAAATAGTCTCAGCACAGTATCTCGGTACAGAGAAACCACCACCATT	MtChr1|MtChr1	3633705|F|0		1	0.989362	0.0106383	310.989	32.4898	8.57191	9	3.24898
3633705	TGCAGAGTAGTCCAATCTAGGAAAAATAGTCTCAGCACAGTATCTCGGTACAGAGAAACCACCACCATT	MtChr1|MtChr1	3633705|F|0	9:G>A	1	0.989362	0.0106383	310.989	278.499	8.57191	9	3.24898
3632987	TGCAGTTTGCTCAGAGATTTCTACACCAAATATCAATTTCACGACAATGTCAACTAGGCTAACCAATAA		3632987|F|0		1	1	0	328.157	302.446	0.0850102	41	3.51682
3632987	TGCAGTTTGCTCAGAGATTTCTACACCAAATATCAATTTCACGACAATGTCAACTAGGCTAACCAATAA		3632987|F|0	41:C>T	1	1	0	328.157	25.711	0.0850102	41	3.51682
3633824	TGCAGTTATAGATTCAATTAGAGTATACATTGGAAAAACAATAAAAAATCTGAGGTTTGATATGAGACG		3633824|F|0		1	0.989362	0.0106383	310.78	37.9869	7.18126	43	3.79869
3633824	TGCAGTTATAGATTCAATTAGAGTATACATTGGAAAAACAATAAAAAATCTGAGGTTTGATATGAGACG		3633824|F|0	43:A>C	1	0.989362	0.0106383	310.78	272.793	7.18126	43	3.79869
3636736	TGCAGTTCCAATGCCTAAAAACATCAAGTTGGACAATGATGGATATAGGTGTCCTCGACCAAGCACTCG		3636736|F|0		1	0.989362	0.0106383	337.82	307.395	0.0989744	68	3.61642
3636736	TGCAGTTCCAATGCCTAAAAACATCAAGTTGGACAATGATGGATATAGGTGTCCTCGACCAAGCACTCG		3636736|F|0	68:G>A	1	0.989362	0.0106383	337.82	30.4243	0.0989744	68	3.61642
3635202	TGCAGCTTTGGTAGGTCAAAGTGGGAGTGGGAAATCCACAGTTGTTAGTTTGATAGAGAGATTTTATGA	MtChr8|MtChr8	3635202|F|0		1	0.989362	0.0106383	363.597	118.264	2.07446	39	11.8264
3635202	TGCAGCTTTGGTAGGTCAAAGTGGGAGTGGGAAATCCACAGTTGTTAGTTTGATAGAGAGATTTTATGA	MtChr8|MtChr8	3635202|F|0	39:A>G	1	0.989362	0.0106383	363.597	245.334	2.07446	39	11.8264
3634422	TGCAGTGAAAAGTACAAGTTACTAAGAAGGGAGTAAAAAAATGCAGTGTCTTACTGTATTGGCAAGCAA		3634422|F|0		1	0.989362	0.0106383	253.313	31.1046	7.14391	56	3.11046
3634422	TGCAGTGAAAAGTACAAGTTACTAAGAAGGGAGTAAAAAAATGCAGTGTCTTACTGTATTGGCAAGCAA		3634422|F|0	56:T>C	1	0.989362	0.0106383	253.313	222.208	7.14391	56	3.11046
3635596	TGCAGAGTGGACTGTCCGATTCGCCAAGTGAATATGATATAAAAGCCATTTGATTGGCTTGGCAGAAGA		3635596|F|0		1	1	0	304.285	287.258	0.0592749	54	3.34021
3635596	TGCAGAGTGGACTGTCCGATTCGCCAAGTGAATATGATATAAAAGCCATTTGATTGGCTTGGCAGAAGA		3635596|F|0	54:T>C	1	1	0	304.285	17.0272	0.0592749	54	3.34021
4106377	TGCAGATGCATCACAAGGAAAGGTGAATTCAGATGTACTGATAGAAAGGAATGGATCCACCCCAGCATT	MtChr7	100004181|F|0		1	1	0	2198.63	1987.39	0.0982393	22	23.3811
4106377	TGCAGATGCATCACAAGGAAAGGTGAATTCAGATGTACTGATAGAAAGGAATGGATCCACCCCAGCATT	MtChr7	100004181|F|0	22:G>T	1	1	0	2198.63	195.24	0.0982393	22	23.3811
4105916	TGCAGCCGAATACCTTATATCCACTGGTTATACTCAACCCAGAAAATTATGCATTGAGGGTGGAAGCAA		100011185|F|0		1	1	0	397.77	358.6	0.109232	45	4.21882
4105916	TGCAGCCGAATACCTTATATCCACTGGTTATACTCAACCCAGAAAATTATGCATTGAGGGTGGAAGCAA		100011185|F|0	45:A>G	1	1	0	397.77	39.1707	0.109232	45	4.21882
3635195	TGCAGCTAAAAATGCATAAAGATACAATCTTTTCTGAAGCTACCTTGGAAGAGATTACAGATCGGAAGA		3635195|F|0		1	1	0	4529.81	4012.44	0.113136	42	47.2052
3635195	TGCAGCTAAAAATGCATAAAGATACAATCTTTTCTGAAGCTACCTTGGAAGAGATTACAGATCGGAAGA		3635195|F|0	42:C>A	1	1	0	4529.81	453.954	0.113136	42	47.2052
3631372	TGCAGTAGCCATATGAAACTTACGTTGAATAAATACATTGTGCCTTGCACTGACGTGAGAGTTTACAGA		3631372|F|0		1	1	0	3714.04	3287.76	0.107944	53	38.6795
3631372	TGCAGTAGCCATATGAAACTTACGTTGAATAAATACATTGTGCCTTGCACTGACGTGAGAGTTTACAGA		3631372|F|0	53:C>G	1	1	0	3714.04	354.894	0.107944	53	38.6795
3631177	TGCAGTGCTGGTTTCACAAACTGCTCTCGGCATAGTTTGGGTGTATTTTATGTTACAGATCGGAAGAGC		3631177|F|0		1	1	0	3365.09	361.852	8.29961	14	40.2058
3631177	TGCAGTGCTGGTTTCACAAACTGCTCTCGGCATAGTTTGGGTGTATTTTATGTTACAGATCGGAAGAGC		3631177|F|0	14:C>G	1	1	0	3365.09	3003.23	8.29961	14	40.2058
3633729	TGCAGTGTTTACAACATTGATCTTTGTAGTTTTGGTTTTGCTTACAGATCGGAAGAGCGGTTCAGCAGG		3633729|F|0		1	1	0	1831.8	1537.95	0.191066	39	18.0935
3633729	TGCAGTGTTTACAACATTGATCTTTGTAGTTTTGGTTTTGCTTACAGATCGGAAGAGCGGTTCAGCAGG		3633729|F|0	39:G>T	1	1	0	1831.8	293.85	0.191066	39	18.0935
3632925	TGCAGTTTTATTCAATGATCAAGCAAATCATACCATAACATATAATCTCACAAATCTTTCTGAAAACAA		3632925|F|0		1	1	0	2147.07	238.93	7.98619	19	26.5478
3632925	TGCAGTTTTATTCAATGATCAAGCAAATCATACCATAACATATAATCTCACAAATCTTTCTGAAAACAA		3632925|F|0	19:C>G	1	1	0	2147.07	1908.14	7.98619	19	26.5478
3630256	TGCAGAAAAAAAAATCGCAAAATCCGATCCAATTTATCGGAATCGATTAGTAAACATGTTGGTTAAAAC		3630256|F|0		1	0.989362	0.0106383	2956.7	145.976	12.4887	13	13.2706
3630256	TGCAGAAAAAAAAATCGCAAAATCCGATCCAATTTATCGGAATCGATTAGTAAACATGTTGGTTAAAAC		3630256|F|0	13:A>C	1	0.989362	0.0106383	2956.7	1823.06	12.4887	13	13.2706
3631242	TGCAGATGCTATGTGAAGAGTGGAGCCATTTTCTTGAAATAGCAGAAGCCATAAGAAGCTTAGGCCTTA		3631242|F|0		1	1	0	1850.95	202.012	8.16256	64	22.4458
3631242	TGCAGATGCTATGTGAAGAGTGGAGCCATTTTCTTGAAATAGCAGAAGCCATAAGAAGCTTAGGCCTTA		3631242|F|0	64:C>G	1	1	0	1850.95	1648.93	8.16256	64	22.4458
3632755	TGCAGCGGGTCTTCCTTGTACTACTGATGCAGATTGTCCAGTATCATTGATTAGCCGTGACATGCTGAG		3632755|F|0		1	1	0	1994.02	1842.94	0.0819739	11	21.6817
3632755	TGCAGCGGGTCTTCCTTGTACTACTGATGCAGATTGTCCAGTATCATTGATTAGCCGTGACATGCTGAG		3632755|F|0	11:T>G	1	1	0	1994.02	151.073	0.0819739	11	21.6817
3634645	TGCAGCTCTGGTAAATTTTGAGCTGTCAATATGCCATACGGCATAATAGGTTTTGAGATATATAGTTTT		3634645|F|0		1	1	0	1512.62	167.394	8.03626	14	18.5993
3634645	TGCAGCTCTGGTAAATTTTGAGCTGTCAATATGCCATACGGCATAATAGGTTTTGAGATATATAGTTTT		3634645|F|0	14:A>T	1	1	0	1512.62	1345.22	8.03626	14	18.5993
3633060	TGCAGAAGACATGCAGAATTACTTTCAAACAGCGACCATTCAGTGGACCCTGGAGAATGCACATCTACA		3633060|F|0		1	1	0	570.615	435.738	0.309535	67	5.12634
3633060	TGCAGAAGACATGCAGAATTACTTTCAAACAGCGACCATTCAGTGGACCCTGGAGAATGCACATCTACA		3633060|F|0	67:C>A	1	1	0	570.615	134.876	0.309535	67	5.12634
3632269	TGCAGAAATTGAACTATACAAGTCCAATTCCCGGATATGGTGGCGAACCATGGGCTCTGGTAGGATTTT	MtChr1	3632269|F|0		1	1	0	1251.79	1120.21	0.117455	21	13.1789
3632269	TGCAGAAATTGAACTATACAAGTCCAATTCCCGGATATGGTGGCGAACCATGGGCTCTGGTAGGATTTT	MtChr1	3632269|F|0	21:G>A	1	1	0	1251.79	131.575	0.117455	21	13.1789
3635392	TGCAGTTACAGTATAATTATAGTAAATGGAAATAGGAATAGGAAATATAGCTTCAGATGATAATAAAAG		3635392|F|0		1	1	0	1137.66	1006.92	0.129845	37	11.8461
3635392	TGCAGTTACAGTATAATTATAGTAAATGGAAATAGGAATAGGAAATATAGCTTCAGATGATAATAAAAG		3635392|F|0	37:A>G	1	1	0	1137.66	130.743	0.129845	37	11.8461
3633817	TGCAGATATTTATACTCCATAGATGTTGACAACCCCATTACAGATCGGAAGAGCGGTTCAGCAGGAATG		3633817|F|0		1	1	0	1210.28	112.571	9.75133	17	12.5078
3633817	TGCAGATATTTATACTCCATAGATGTTGACAACCCCATTACAGATCGGAAGAGCGGTTCAGCAGGAATG		3633817|F|0	17:C>A	1	1	0	1210.28	1097.71	9.75133	17	12.5078
3637221	TGCAGAGTAGAATCTTTCCAAGAAGACTTTTAGCAGAGATGACATTTGGGAAGAACGATGAAGTTCAAC		3637221|F|0		1	1	0	976.616	872.434	0.119416	44	10.2639
3637221	TGCAGAGTAGAATCTTTCCAAGAAGACTTTTAGCAGAGATGACATTTGGGAAGAACGATGAAGTTCAAC		3637221|F|0	44:T>A	1	1	0	976.616	104.182	0.119416	44	10.2639
3635147	TGCAGGAGGCGAAGCTTGAAGCCAATCATTGATGCTCAAATTACTTGGTGGCGATCTTCCAGCCACATT		3635147|F|0		1	1	0	1061.74	117.467	8.03863	45	13.0519
3635147	TGCAGGAGGCGAAGCTTGAAGCCAATCATTGATGCTCAAATTACTTGGTGGCGATCTTCCAGCCACATT		3635147|F|0	45:T>C	1	1	0	1061.74	944.271	8.03863	45	13.0519
3633174	TGCAGTTGGAAGCAGGTTATGATAGTACATATTTACAGACAACGGATTCAGAAACAACCACAATTAGTT		3633174|F|0		1	1	0	942.906	860.617	0.0956167	24	10.1249
3633174	TGCAGTTGGAAGCAGGTTATGATAGTACATATTTACAGACAACGGATTCAGAAACAACCACAATTAGTT		3633174|F|0	24:G>C	1	1	0	942.906	82.2893	0.0956167	24	10.1249
3634909	TGCAGTATATAGATATTGAAACAATCTCCATGCTACTTGGTACTTACAGATCGGAAGAGCGGTTCAGCA		3634909|F|0		1	1	0	834.95	74.8572	10.1539	38	8.31746
3634909	TGCAGTATATAGATATTGAAACAATCTCCATGCTACTTGGTACTTACAGATCGGAAGAGCGGTTCAGCA		3634909|F|0	38:G>A	1	1	0	834.95	760.093	10.1539	38	8.31746
4080488	TGCAGGTTAGGTATCGGATGAGTTTAGTACTTCTATTTATTTTGAAGTTTATTGGTGGAATAGTTTATC		4080488|F|0		1	1	0	769.768	691.397	0.113351	68	8.13408
4080488	TGCAGGTTAGGTATCGGATGAGTTTAGTACTTCTATTTATTTTGAAGTTTATTGGTGGAATAGTTTATC		4080488|F|0	68:C>G	1	1	0	769.768	78.3708	0.113351	68	8.13408
3638154	TGCAGTTCATTACAAGTATTCAAAAATTATCAAACCACATGGCTAAGGATATCAGCTCTGACGAGCGAT		3638154|F|0		1	1	0	809.028	73.2494	10.0448	10	8.13883
3638154	TGCAGTTCATTACAAGTATTCAAAAATTATCAAACCACATGGCTAAGGATATCAGCTCTGACGAGCGAT		3638154|F|0	10:T>A	1	1	0	809.028	735.779	10.0448	10	8.13883
3633067	TGCAGCATCCGCATCAGACCGAATTCCTGCGATTATCGGGTCCTCAGCAAAGGATTTTGTCATGGTTCT		3633067|F|0		1	1	0	784.263	74.0525	9.59062	45	8.22806
3633067	TGCAGCATCCGCATCAGACCGAATTCCTGCGATTATCGGGTCCTCAGCAAAGGATTTTGTCATGGTTCT		3633067|F|0	45:A>C	1	1	0	784.263	710.21	9.59062	45	8.22806
3633143	TGCAGCAAATAGCTTGTACATGTACTATGCATAAAGAGAGAGGGAGAGAGAAGATTGAAGATTACGTAC		3633143|F|0		1	1	0	775.589	83.4786	8.29087	63	9.2754
3633143	TGCAGCAAATAGCTTGTACATGTACTATGCATAAAGAGAGAGGGAGAGAGAAGATTGAAGATTACGTAC		3633143|F|0	63:A>T	1	1	0	775.589	692.11	8.29087	63	9.2754
3633610	TGCAGTCTCACTCCTTAGAACTGAATGACTCATGTACCAATTTGTTTCCTTTCTCCTGAATACTCGTGC		3633610|F|0		1	1	0	899.404	828.142	0.0860509	31	9.74285
3633610	TGCAGTCTCACTCCTTAGAACTGAATGACTCATGTACCAATTTGTTTCCTTTCTCCTGAATACTCGTGC		3633610|F|0	31:A>C	1	1	0	899.404	71.2624	0.0860509	31	9.74285
3634272	TGCAGTGGTTTTGTGAAATTTTCTATAAATTATCATATGTTTGTCTATAGCCAAGTTTGCGGAATTTCA		3634272|F|0		1	1	0	719.897	72.6279	8.91214	65	8.06976
3634272	TGCAGTGGTTTTGTGAAATTTTCTATAAATTATCATATGTTTGTCTATAGCCAAGTTTGCGGAATTTCA		3634272|F|0	65:T>A	1	1	0	719.897	647.269	8.91214	65	8.06976
3660557	TGCAGTTGAAGGCGATAAGGCTTACGTTCGGTTTGCGCTGGAGACGGGAAGAGATAGGCATCCTATACA		3660557|F|0		1	1	0	599.6	533.188	0.124555	24	6.27281
3660557	TGCAGTTGAAGGCGATAAGGCTTACGTTCGGTTTGCGCTGGAGACGGGAAGAGATAGGCATCCTATACA		3660557|F|0	24:C>T	1	1	0	599.6	66.4115	0.124555	24	6.27281
4090084	TGCAGAAGAAGCTGAGAAGAAAATAAAGGAAGAGATGCCTGAGGCTGACATTCAAGTGGTGCCACATGA		4090084|F|0		1	1	0	557.72	493.382	0.130403	48	5.80449
4090084	TGCAGAAGAAGCTGAGAAGAAAATAAAGGAAGAGATGCCTGAGGCTGACATTCAAGTGGTGCCACATGA		4090084|F|0	48:C>A	1	1	0	557.72	64.3383	0.130403	48	5.80449
3632579	TGCAGACGTTTTATTTCTGATGCTTTTTCATTCAACTCATTATGTAATTGCTTCACCTCATCTGTAGTC		3632579|F|0		1	1	0	654.411	76.0285	7.60744	21	8.44761
3632579	TGCAGACGTTTTATTTCTGATGCTTTTTCATTCAACTCATTATGTAATTGCTTCACCTCATCTGTAGTC		3632579|F|0	21:G>A	1	1	0	654.411	578.383	7.60744	21	8.44761
3633330	TGCAGGACTTTGTAGTTTCTCAAATTTATTTTACATTTGAAGACTGTCATTATTTTGTACCAAAACAAA		3633330|F|0		1	1	0	639.719	68.4716	8.34284	38	7.60795
3633330	TGCAGGACTTTGTAGTTTCTCAAATTTATTTTACATTTGAAGACTGTCATTATTTTGTACCAAAACAAA		3633330|F|0	38:G>C	1	1	0	639.719	571.247	8.34284	38	7.60795
3631189	TGCAGAAAATCATCCGAAGGAAAGTTATTATGTTGTTATTAGCAAAAATATCCTACAAAATGTATCATA		3631189|F|0		1	1	0	535.432	475.983	0.124896	13	5.5998
3631189	TGCAGAAAATCATCCGAAGGAAAGTTATTATGTTGTTATTAGCAAAAATATCCTACAAAATGTATCATA		3631189|F|0	13:C>T	1	1	0	535.432	59.4483	0.124896	13	5.5998
3636943	TGCAGAAGCAACAGACAGAAACAGAGAAGTTGGATGAAAATATAAGAATGTGGTCATATGGCAAAGAAA		3636943|F|0		1	1	0	603.942	62.8519	8.60897	64	6.98354
3636943	TGCAGAAGCAACAGACAGAAACAGAGAAGTTGGATGAAAATATAAGAATGTGGTCATATGGCAAAGAAA		3636943|F|0	64:A>G	1	1	0	603.942	541.09	8.60897	64	6.98354
3634341	TGCAGTCTTTTCATGTTTTCAAAACAAAACTTGAACTCTACATTGATGTTTGTCCAATCTGTAATGCTT		3634341|F|0		1	1	0	677.106	620.203	0.0917494	47	7.2965
3634341	TGCAGTCTTTTCATGTTTTCAAAACAAAACTTGAACTCTACATTGATGTTTGTCCAATCTGTAATGCTT		3634341|F|0	47:G>A	1	1	0	677.106	56.9032	0.0917494	47	7.2965
3634121	TGCAGAACATGTACATGCTCCTATCAGTAAAACAGAACCAAAATGTACAAGCAAAACAAACACAGCTCA		3634121|F|0		1	1	0	586.932	71.7465	7.18064	20	7.97183
3634121	TGCAGAACATGTACATGCTCCTATCAGTAAAACAGAACCAAAATGTACAAGCAAAACAAACACAGCTCA		3634121|F|0	20:C>G	1	1	0	586.932	515.186	7.18064	20	7.97183
4081344	TGCAGATAACCACAGAAAGTGACAACAATTCAGTCAGCATTCAAGTGCAAGAAACAGACAAAAGCAGCA		4081344|F|0		1	1	0	447.88	393.605	0.137895	14	4.63064
4081344	TGCAGATAACCACAGAAAGTGACAACAATTCAGTCAGCATTCAAGTGCAAGAAACAGACAAAAGCAGCA		4081344|F|0	14:G>A	1	1	0	447.88	54.2759	0.137895	14	4.63064
3631113	TGCAGTTATATTAGGCTAATAAATTGGTTGTTTATGCAGGATTTGAGCACTTGTTGGGGAAAATTGAAA		3631113|F|0		1	1	0	567.378	56.6037	9.02369	14	6.2893
3631113	TGCAGTTATATTAGGCTAATAAATTGGTTGTTTATGCAGGATTTGAGCACTTGTTGGGGAAAATTGAAA		3631113|F|0	14:G>C	1	1	0	567.378	510.774	9.02369	14	6.2893
3634206	TGCAGGGTTGCGGCCTACTCCTGCTCAGGCAACTGCTGTTAGCTGGGTAATTTTATAATAATATGCTAT		3634206|F|0		1	1	0	605.434	553.879	0.0930793	15	6.51622
3634206	TGCAGGGTTGCGGCCTACTCCTGCTCAGGCAACTGCTGTTAGCTGGGTAATTTTATAATAATATGCTAT		3634206|F|0	15:T>G	1	1	0	605.434	51.5547	0.0930793	15	6.51622
3632333	TGCAGCCAAATAGGATTATGGTGACAATAAGAGTTTCTATCACCGCAAGGATCATAGCCGTACAAACAG		3632333|F|0		1	1	0	528.271	52.1196	9.13574	25	5.79107
3632333	TGCAGCCAAATAGGATTATGGTGACAATAAGAGTTTCTATCACCGCAAGGATCATAGCCGTACAAACAG		3632333|F|0	25:A>G	1	1	0	528.271	476.151	9.13574	25	5.79107
3634592	TGCAGATTCAAGCTCAATTTCTAAAATCAAATAAACTTACAGATCGGAAGAGCGGTTCAGCAGGAATGC		3634592|F|0		1	1	0	535.627	61.9355	7.64813	23	6.88173
3634592	TGCAGATTCAAGCTCAATTTCTAAAATCAAATAAACTTACAGATCGGAAGAGCGGTTCAGCAGGAATGC		3634592|F|0	23:A>T	1	1	0	535.627	473.691	7.64813	23	6.88173
3635369	TGCAGGGACTGGTCCTACTTTCTTGCTTCTTGCTATAATAGCTGTGGCTGCATTTTTGTTTGTGGTATT		3635369|F|0		1	1	0	639.908	391.455	0.1252	54	4.60535
3635369	TGCAGGGACTGGTCCTACTTTCTTGCTTCTTGCTATAATAGCTGTGGCTGCATTTTTGTTTGTGGTATT		3635369|F|0	54:T>C	1	1	0	639.908	49.0101	0.1252	54	4.60535
3632739	TGCAGAGACTCCACCAATGATTTATATCGATCCAATTCCGCAATCCAATGATGAAGTTGATCATTTGCC		3632739|F|0		1	1	0	457.482	46.5843	8.8205	50	5.17604
3632739	TGCAGAGACTCCACCAATGATTTATATCGATCCAATTCCGCAATCCAATGATGAAGTTGATCATTTGCC		3632739|F|0	50:A>T	1	1	0	457.482	410.897	8.8205	50	5.17604
3636068	TGCAGGTGTTGAAGGATAAGAATCTGGTTCTTCAGAGTGGTTCTAGTCAGCGGAGATTAGTGTTTGATG		3636068|F|0		1	1	0	447.213	49.4743	8.03929	31	5.49714
3636068	TGCAGGTGTTGAAGGATAAGAATCTGGTTCTTCAGAGTGGTTCTAGTCAGCGGAGATTAGTGTTTGATG		3636068|F|0	31:T>C	1	1	0	447.213	397.738	8.03929	31	5.49714
3632914	TGCAGTTAGCATAAGCTTGTTTCTACGTAGCAATGGTTCTAGAATCCGTTGCTCAATAATTCCTGCAAG		3632914|F|0		1	1	0	440.186	47.1429	8.33728	23	5.2381
3632914	TGCAGTTAGCATAAGCTTGTTTCTACGTAGCAATGGTTCTAGAATCCGTTGCTCAATAATTCCTGCAAG		3632914|F|0	23:T>G	1	1	0	440.186	393.043	8.33728	23	5.2381
3637153	TGCAGAAATTGCCACTGGTTATTTTGGCCAGTTTGTTGTGAAGCCTCTTCTTGGATATCTGTTTTATAT	MtChr5	3637153|F|0		1	1	0	424.001	40.0623	9.58356	21	4.45136
3637153	TGCAGAAATTGCCACTGGTTATTTTGGCCAGTTTGTTGTGAAGCCTCTTCTTGGATATCTGTTTTATAT	MtChr5	3637153|F|0	21:T>C	1	1	0	424.001	383.939	9.58356	21	4.45136
3639532	TGCAGGTGATGTTCTAGAAGGATCCATCCAAAATATGTTACTTTGTTTTGAATTAGGTTCGTTTAGTAT		3639532|F|0		1	1	0	392.276	38.6484	9.14986	38	4.29427
3639532	TGCAGGTGATGTTCTAGAAGGATCCATCCAAAATATGTTACTTTGTTTTGAATTAGGTTCGTTTAGTAT		3639532|F|0	38:T>C	1	1	0	392.276	353.628	9.14986	38	4.29427
3634306	TGCAGTTATTTTTCAACAACCTTAGCCACTAATCACGTATCTAGAAAATAAATCTTAGCCATGCAGATT		3634306|F|0		1	1	0	347.637	35.5257	8.78552	32	3.9473
3634306	TGCAGTTATTTTTCAACAACCTTAGCCACTAATCACGTATCTAGAAAATAAATCTTAGCCATGCAGATT		3634306|F|0	32:T>C	1	1	0	347.637	312.112	8.78552	32	3.9473
3632166	TGCAGAGGTTTATCAATAGAACCAAGCCACAACTCAGCAAAGATCAGCAACAAAATCTCACCAGATGGG		3632166|F|0		1	1	0	350.973	39.3875	7.91077	16	4.37639
3632166	TGCAGAGGTTTATCAATAGAACCAAGCCACAACTCAGCAAAGATCAGCAACAAAATCTCACCAGATGGG		3632166|F|0	16:T>C	1	1	0	350.973	311.585	7.91077	16	4.37639
3635159	TGCAGGAGGAAACAGGATTACAAAGTGGAAGGATACAAACATCATGAAAAATACTATATTGTTGCTAAT		3635159|F|0		1	1	0	327.306	31.6361	9.34597	50	3.51513
3635159	TGCAGGAGGAAACAGGATTACAAAGTGGAAGGATACAAACATCATGAAAAATACTATATTGTTGCTAAT		3635159|F|0	50:A>T	1	1	0	327.306	295.67	9.34597	50	3.51513
3635376	TGCAGGTGCGGTTTAGAGGAATTCCACATAGACCTTTGTTGCCTGTTGCACAAGAAATCTTTTAGGAAC	MtChr4	3635376|F|0		1	1	0	307.061	49.2051	5.24043	48	5.46723
3635376	TGCAGGTGCGGTTTAGAGGAATTCCACATAGACCTTTGTTGCCTGTTGCACAAGAAATCTTTTAGGAAC	MtChr4	3635376|F|0	48:C>G	1	1	0	307.061	257.856	5.24043	48	5.46723
3635849	TGCAGGTGTTGTGTAATAGAAAGTGAAAATCCCAATGTAGACCATAAATTTATACACGTGTACAGATTT		3635849|F|0		1	1	0	265.573	239.876	0.107125	37	2.82207
3635849	TGCAGGTGTTGTGTAATAGAAAGTGAAAATCCCAATGTAGACCATAAATTTATACACGTGTACAGATTT		3635849|F|0	37:T>C	1	1	0	265.573	25.6967	0.107125	37	2.82207
3640243	TGCAGAAAACGAAAACAAAATTGTTCCGCTGATCCAAATGTTCACTTTCATTCCAAGAAACAAGCCAAT		3640243|F|0		1	1	0	222.579	197.034	0.129644	9	2.31805
3640243	TGCAGAAAACGAAAACAAAATTGTTCCGCTGATCCAAATGTTCACTTTCATTCCAAGAAACAAGCCAAT		3640243|F|0	9:C>A	1	1	0	222.579	25.5443	0.129644	9	2.31805
3635200	TGCAGGAGGCAGAAGTGAGTTTGAGTTCTTCAGGATCTCCAAAAGAGTTTGTTTCACCGTCTGAGAAAA		3635200|F|0		1	1	0	198.672	23.065	7.6136	64	2.56277
3635200	TGCAGGAGGCAGAAGTGAGTTTGAGTTCTTCAGGATCTCCAAAAGAGTTTGTTTCACCGTCTGAGAAAA		3635200|F|0	64:G>T	1	1	0	198.672	175.607	7.6136	64	2.56277
3631471	TGCAGAAAAAAAACTCGCAAAATCCGATCCAATTTATCGGAATCGATTAGTAACATGTTGGTTACAGAT		3631471|F|0		1	1	0	525.362	481.492	0.0911136	13	5.73205
3631471	TGCAGAAAAAAAACTCGCAAAATCCGATCCAATTTATCGGAATCGATTAGTAACATGTTGGTTACAGAT		3631471|F|0	13:C>A	1	1	0	525.362	43.8705	0.0911136	13	5.73205
3635064	TGCAGTGCTAACATTAGTATGCCAATAGTCTGTCATACCAACATTTTGTTTTCTGGTTGCCATGTTCTA		3635064|F|0		1	1	0	313.158	39.1603	6.99683	9	3.91603
3635064	TGCAGTGCTAACATTAGTATGCCAATAGTCTGTCATACCAACATTTTGTTTTCTGGTTGCCATGTTCTA		3635064|F|0	9:A>G	1	1	0	313.158	273.998	6.99683	9	3.91603
3631719	TGCAGAAAAAAAACTCGCAAAATCCGATCCAATTTATCGGAATCGATAGTAAACATGTTGGTTACAGAT		3631719|F|0		1	1	0	308.454	287.402	0.0732486	13	3.42145
3631719	TGCAGAAAAAAAACTCGCAAAATCCGATCCAATTTATCGGAATCGATAGTAAACATGTTGGTTACAGAT		3631719|F|0	13:C>A	1	1	0	308.454	21.0518	0.0732486	13	3.42145
3634044	TGCAGCTGGATCTGATGTTGTCAGCATGAAATGCAAGGCTGATCGTGTAGATGGGGGATATGTAATTAC	MtChr4|MtChr4	3634044|F|0		1	0.851064	0.148936	3438.33	1310.79	1.61068	51	29.7907
3634044	TGCAGCTGGATCTGATGTTGTCAGCATGAAATGCAAGGCTGATCGTGTAGATGGGGGATATGTAATTAC	MtChr4|MtChr4	3634044|F|0	51:T>C	1	0.851064	0.148936	3438.33	2111.26	1.61068	51	29.7907
3635025	TGCAGGTACAGGATATCCGCAGCTTTGGCCTTTGTGTCATGGTTTCTATCCTTGGCATCCTCTCTTTTT		3635025|F|0		1	0.840426	0.159574	4673.01	2826.06	0.642302	47	46.3288
3635025	TGCAGGTACAGGATATCCGCAGCTTTGGCCTTTGTGTCATGGTTTCTATCCTTGGCATCCTCTCTTTTT		3635025|F|0	47:A>G	1	0.840426	0.159574	4673.01	1815.18	0.642302	47	46.3288
3636209	TGCAGTACATTCAAGGCTAAATTGATGAGCAAGGTTTTACAGATCGGAAGAGCGGTTCAGCAGGAATGC		3636209|F|0		1	0.861702	0.138298	5715.52	3369.35	0.688059	17	54.3444
3636209	TGCAGTACATTCAAGGCTAAATTGATGAGCAAGGTTTTACAGATCGGAAGAGCGGTTCAGCAGGAATGC		3636209|F|0	17:T>C	1	0.861702	0.138298	5715.52	2318.31	0.688059	17	54.3444
3636792	TGCAGAAATATAGTAAAACAACAAGAGAACCCTTTCCAGATATTCAATAGTGTAAACATCAATTACAGA		3636792|F|0		1	0.861702	0.138298	2710.46	1273.87	1.12773	49	28.3082
3636792	TGCAGAAATATAGTAAAACAACAAGAGAACCCTTTCCAGATATTCAATAGTGTAAACATCAATTACAGA		3636792|F|0	49:G>A	1	0.861702	0.138298	2710.46	1436.58	1.12773	49	28.3082
3635495	TGCAGTAGCTAATTTCTTGCCATCTGATGTAAGTAAACGGGAAATTACAGATCGGAAGAGCGGTTCAGC		3635495|F|0		1	0.893617	0.106383	3951.96	1694.56	1.33215	37	41.3306
3635495	TGCAGTAGCTAATTTCTTGCCATCTGATGTAAGTAAACGGGAAATTACAGATCGGAAGAGCGGTTCAGC		3635495|F|0	37:C>A	1	0.893617	0.106383	3951.96	2257.4	1.33215	37	41.3306
3632242	TGCAGCGTTTCATCACAAAAATGTTTGCATCAGTAACAACTCAAGTTTACAGATCGGAAGAGCGGTTCA		3632242|F|0		1	0.893617	0.106383	2799.09	1035.3	1.70365	39	25.2512
3632242	TGCAGCGTTTCATCACAAAAATGTTTGCATCAGTAACAACTCAAGTTTACAGATCGGAAGAGCGGTTCA		3632242|F|0	39:C>A	1	0.893617	0.106383	2799.09	1763.79	1.70365	39	25.2512
3634529	TGCAGTACCAAGAAATGAAAGTAGCAAACCTCAAGTTTACAGATCGGAAGAGCGGTTCAGCAGGAATGC		3634529|F|0		1	0.914894	0.0851064	2304.43	822.025	1.79699	20	22.2169
3634529	TGCAGTACCAAGAAATGAAAGTAGCAAACCTCAAGTTTACAGATCGGAAGAGCGGTTCAGCAGGAATGC		3634529|F|0	20:G>C	1	0.914894	0.0851064	2304.43	1477.17	1.79699	20	22.2169
3631415	TGCAGTAAGATTCTTCCATCTACCGCCTAAATCCAAAAGATGGAACTTAGATTTTCTATATCTACAGTA		3631415|F|0		1	0.893617	0.106383	2010.57	1268.06	0.585545	27	20.128
3631415	TGCAGTAAGATTCTTCCATCTACCGCCTAAATCCAAAAGATGGAACTTAGATTTTCTATATCTACAGTA		3631415|F|0	27:T>C	1	0.893617	0.106383	2010.57	742.508	0.585545	27	20.128
3636572	TGCAGCTCGGATTTAGACGTTGACGATGTTAGGTATCACAATATACCAGAGAAAGATGTTAGTGATGAA		3636572|F|0		1	0.893617	0.106383	1871.04	1185.99	0.577621	47	18.8252
3636572	TGCAGCTCGGATTTAGACGTTGACGATGTTAGGTATCACAATATACCAGAGAAAGATGTTAGTGATGAA		3636572|F|0	47:A>G	1	0.893617	0.106383	1871.04	685.053	0.577621	47	18.8252
3633230	TGCAGATCGATGCGACTAAAATAGGATATATATGACGTGTGAATCACCAAATGAGAGAATCATGGTTTT		3633230|F|0		1	0.87234	0.12766	1771.91	789.627	1.24399	61	17.5473
3633230	TGCAGATCGATGCGACTAAAATAGGATATATATGACGTGTGAATCACCAAATGAGAGAATCATGGTTTT		3633230|F|0	61:A>G	1	0.87234	0.12766	1771.91	982.287	1.24399	61	17.5473
3633221	TGCAGGGCATGGAGATGAATTTGTATGAAATATCATTGAACCTTTTACAGATCGGAAGAGCGGTTCAGC		3633221|F|0		1	0.925532	0.0744681	5776.49	3586.6	0.589776	9	55.1784
3633221	TGCAGGGCATGGAGATGAATTTGTATGAAATATCATTGAACCTTTTACAGATCGGAAGAGCGGTTCAGC		3633221|F|0	9:T>G	1	0.925532	0.0744681	5776.49	2115.29	0.589776	9	55.1784
3631246	TGCAGCCTCTCAGACAGTAGCAGTAAACAGTGATATCTTTACAGATCGGAAGAGCGGTTCAGCAGGAAT		3631246|F|0		1	0.893617	0.106383	5358.23	3188.38	0.665858	7	51.4255
3631246	TGCAGCCTCTCAGACAGTAGCAGTAAACAGTGATATCTTTACAGATCGGAAGAGCGGTTCAGCAGGAAT		3631246|F|0	7:T>A	1	0.893617	0.106383	5358.23	2123.01	0.665858	7	51.4255
3635593	TGCAGTACGAAGAAACCCCAATCAGCAGCCAGTAAACAGAGATTACAGCCATCCCGTAAGCAACCCTTA		3635593|F|0		1	0.882979	0.117021	895.226	364.823	1.45387	22	8.29142
3635593	TGCAGTACGAAGAAACCCCAATCAGCAGCCAGTAAACAGAGATTACAGCCATCCCGTAAGCAACCCTTA		3635593|F|0	22:C>T	1	0.882979	0.117021	895.226	530.403	1.45387	22	8.29142
4080019	TGCAGTTATGTGGTGGTAAATCATCTGAAGGGATATTTGTTGGTGCATTTCTATCCATGTCTTCAACAG	MtChr4	4080019|F|0		1	0.87234	0.12766	3026.78	1351.86	1.23898	31	28.7629
4080019	TGCAGTTATGTGGTGGTAAATCATCTGAAGGGATATTTGTTGGTGCATTTCTATCCATGTCTTCAACAG	MtChr4	4080019|F|0	31:G>A	1	0.87234	0.12766	3026.78	1674.92	1.23898	31	28.7629
3632900	TGCAGGATATTCATATAAGAAACAGTGTCATTGCACAAAAAAGACACTTATTCCTTTTACAGATCGGAA		3632900|F|0		1	0.893617	0.106383	3041.5	1839.5	0.6417	26	30.1558
3632900	TGCAGGATATTCATATAAGAAACAGTGTCATTGCACAAAAAAGACACTTATTCCTTTTACAGATCGGAA		3632900|F|0	26:G>C	1	0.893617	0.106383	3041.5	1180.41	0.6417	26	30.1558
3631173	TGCAGGAAAAGTAATATACAATGTAAATGCTGATCTCTAAATGCATGAGTTACAGATCGGAAGAGCGGT		3631173|F|0		1	0.904255	0.0957447	2598.16	970.468	1.67722	41	23.67
3631173	TGCAGGAAAAGTAATATACAATGTAAATGCTGATCTCTAAATGCATGAGTTACAGATCGGAAGAGCGGT		3631173|F|0	41:T>G	1	0.904255	0.0957447	2598.16	1627.69	1.67722	41	23.67
3634716	TGCAGCGATACAAAAGCATCGCCAAGCCATCATTGAGCTTACAGATCGGAAGAGCGGTTCAGCAGGAAT		3634716|F|0		1	0.851064	0.148936	2159.07	1130.46	0.909665	24	19.8327
3634716	TGCAGCGATACAAAAGCATCGCCAAGCCATCATTGAGCTTACAGATCGGAAGAGCGGTTCAGCAGGAAT		3634716|F|0	24:A>G	1	0.851064	0.148936	2159.07	1028.34	0.909665	24	19.8327
3634494	TGCAGCAATTGATGGAGATTTGCTTGGATCTTGTACAAATAACATTGCTGATGGTAGCAGGCTTCATGA		3634494|F|0		1	0.882979	0.117021	1411.46	552.137	1.55637	66	12.2697
3634494	TGCAGCAATTGATGGAGATTTGCTTGGATCTTGTACAAATAACATTGCTGATGGTAGCAGGCTTCATGA		3634494|F|0	66:T>C	1	0.882979	0.117021	1411.46	859.327	1.55637	66	12.2697
3634705	TGCAGCTACTTTCTTATTTGGTTTTGTTCTTTTTTCTTTCTCAATTCTATGAAGCACCGGCACATACAC		3634705|F|0		1	0.893617	0.106383	1309.06	476.46	1.74748	59	11.0805
3634705	TGCAGCTACTTTCTTATTTGGTTTTGTTCTTTTTTCTTTCTCAATTCTATGAAGCACCGGCACATACAC		3634705|F|0	59:G>A	1	0.893617	0.106383	1309.06	832.603	1.74748	59	11.0805
3636117	TGCAGAGCTGTATTTACAGCTGAATAGTTTTTCTTGCACATGATTCTCAACTTCTGATCATGATCACCT	MtChr5	3636117|F|0		1	0.840426	0.159574	1255.68	636.383	0.973148	20	11.364
3636117	TGCAGAGCTGTATTTACAGCTGAATAGTTTTTCTTGCACATGATTCTCAACTTCTGATCATGATCACCT	MtChr5	3636117|F|0	20:T>C	1	0.840426	0.159574	1255.68	619.295	0.973148	20	11.364
3631275	TGCAGTTTGAGAGACTGCATATTTCATGTGACTGGCAAAATTATATGCCCCAGTGTTTTTTACAGATCG		3631275|F|0		1	0.93617	0.0638298	3829.03	2702.51	0.410071	57	42.2268
3631275	TGCAGTTTGAGAGACTGCATATTTCATGTGACTGGCAAAATTATATGCCCCAGTGTTTTTTACAGATCG		3631275|F|0	57:T>G	1	0.93617	0.0638298	3829.03	1108.22	0.410071	57	42.2268
3636965	TGCAGCAGCTACCACTATTGGGGAAGATGAGAATCTGAATACAGAATACCAAATACTTACAGATCGGAA		3636965|F|0		1	0.93617	0.0638298	2908.75	1880.14	0.544502	12	29.3771
3636965	TGCAGCAGCTACCACTATTGGGGAAGATGAGAATCTGAATACAGAATACCAAATACTTACAGATCGGAA		3636965|F|0	12:C>T	1	0.93617	0.0638298	2908.75	1023.74	0.544502	12	29.3771
4080747	TGCAGCACTGGGAAAAAGCTCCTCTTGAACCTTATGCTCTGCCAAAACCTGTACGCTTATAGTTACCAG		4080747|F|0		1	0.904255	0.0957447	2348.88	1431.5	0.640847	13	23.4673
4080747	TGCAGCACTGGGAAAAAGCTCCTCTTGAACCTTATGCTCTGCCAAAACCTGTACGCTTATAGTTACCAG		4080747|F|0	13:A>G	1	0.904255	0.0957447	2348.88	917.375	0.640847	13	23.4673
3632197	TGCAGGCATCATCTATTCCCCTAGTTTCCATATATACCATTTTTCCCCTATATGGGCCATATATATTGA		3632197|F|0		1	0.925532	0.0744681	1148.93	417.872	1.74947	44	10.9966
3632197	TGCAGGCATCATCTATTCCCCTAGTTTCCATATATACCATTTTTCCCCTATATGGGCCATATATATTGA		3632197|F|0	44:C>T	1	0.925532	0.0744681	1148.93	731.056	1.74947	44	10.9966
3636115	TGCAGACTCATACTTTTCCTCTAAAGTGGAATTTTTAGGATCTCTGTCGAGTACATTTTGTTATCGGTG		3636115|F|0		1	0.925532	0.0744681	1154.38	757.118	0.524699	8	12.0177
3636115	TGCAGACTCATACTTTTCCTCTAAAGTGGAATTTTTAGGATCTCTGTCGAGTACATTTTGTTATCGGTG		3636115|F|0	8:C>T	1	0.925532	0.0744681	1154.38	397.259	0.524699	8	12.0177
3632701	TGCAGTGACTAATGATAATCCTCCTGCTACGCCTTCTTCACCACCTCCTTCATGTGTTTGTGCAAATGC		3632701|F|0		1	0.904255	0.0957447	951.653	390.886	1.4346	56	9.30682
3632701	TGCAGTGACTAATGATAATCCTCCTGCTACGCCTTCTTCACCACCTCCTTCATGTGTTTGTGCAAATGC		3632701|F|0	56:T>C	1	0.904255	0.0957447	951.653	560.767	1.4346	56	9.30682
3636956	TGCAGTTGCGGTAATCCTAAAAGCTGCCTGAAATCATATACAATCTTTCAGTCACTGAGCAAAACTATA		3636956|F|0		1	0.904255	0.0957447	615.079	286.404	1.14759	55	6.81915
3636956	TGCAGTTGCGGTAATCCTAAAAGCTGCCTGAAATCATATACAATCTTTCAGTCACTGAGCAAAACTATA		3636956|F|0	55:T>C	1	0.904255	0.0957447	615.079	328.675	1.14759	55	6.81915
3635140	TGCAGTTCTTGTCTCTGCAACAGAGACATGCGCAAAAGAAATGCAGCCATCGTTTATGCATCAAAGCAG		3635140|F|0		1	0.904255	0.0957447	492.845	304.338	0.619399	51	4.98915
3635140	TGCAGTTCTTGTCTCTGCAACAGAGACATGCGCAAAAGAAATGCAGCCATCGTTTATGCATCAAAGCAG		3635140|F|0	51:G>A	1	0.904255	0.0957447	492.845	188.507	0.619399	51	4.98915
3633894	TGCAGAACCAAATCCCTCAGAATAAGCTTCTTTTTGCGACTCCATAGAAAAATTCTTGTAGCACTGACA		3633894|F|0		1	0.914894	0.0851064	371.747	137.484	1.70393	43	3.4371
3633894	TGCAGAACCAAATCCCTCAGAATAAGCTTCTTTTTGCGACTCCATAGAAAAATTCTTGTAGCACTGACA		3633894|F|0	43:A>G	1	0.914894	0.0851064	371.747	234.263	1.70393	43	3.4371
3632940	TGCAGAAACTGGTGGATTATGACTTGTTGACCCTGTCATCTCAGTTGAAGGATTTTCTCAGAAAAACAG		3632940|F|0		1	0.925532	0.0744681	3572.41	1311.49	1.72394	22	33.6279
3632940	TGCAGAAACTGGTGGATTATGACTTGTTGACCCTGTCATCTCAGTTGAAGGATTTTCTCAGAAAAACAG		3632940|F|0	22:C>G	1	0.925532	0.0744681	3572.41	2260.93	1.72394	22	33.6279
4080508	TGCAGAGTTAGTGCTCAGTAGTATTTTTGTTACTTGATGCTGATCATCTGTGTTGTGTGGTTTGATTAC		4080508|F|0		1	0.904255	0.0957447	3130.99	1463.25	1.1189	60	34.0291
4080508	TGCAGAGTTAGTGCTCAGTAGTATTTTTGTTACTTGATGCTGATCATCTGTGTTGTGTGGTTTGATTAC		4080508|F|0	60:T>C	1	0.904255	0.0957447	3130.99	1637.24	1.1189	60	34.0291
3633365	TGCAGATGAAATAATTATCTTCTTTGAGATTGGATTACAGATCGGAAGAGCGGTTCAGCAGGAATGCCG		3633365|F|0		1	0.914894	0.0851064	2106.46	773.378	1.72371	5	18.8629
3633365	TGCAGATGAAATAATTATCTTCTTTGAGATTGGATTACAGATCGGAAGAGCGGTTCAGCAGGAATGCCG		3633365|F|0	5:A>T	1	0.914894	0.0851064	2106.46	1333.08	1.72371	5	18.8629
3637057	TGCAGTATCAAGGTTTGCAACCTTTTTATCATTGACACCTTCGAAAAAAGGTGTGCATGTGTCTCAAAC		3637057|F|0		1	0.914894	0.0851064	1320.66	550.184	1.4004	51	13.4191
3637057	TGCAGTATCAAGGTTTGCAACCTTTTTATCATTGACACCTTCGAAAAAAGGTGTGCATGTGTCTCAAAC		3637057|F|0	51:T>C	1	0.914894	0.0851064	1320.66	770.476	1.4004	51	13.4191
4080537	TGCAGAGTGATTTTGGCAGGGTATCTTTGGGCCAGAAAAGCTTGATTTTGCACTGCATATGAGTAATGT		4080537|F|0		1	0.914894	0.0851064	1205.6	748.15	0.611437	39	12.2648
4080537	TGCAGAGTGATTTTGGCAGGGTATCTTTGGGCCAGAAAAGCTTGATTTTGCACTGCATATGAGTAATGT		4080537|F|0	39:G>C	1	0.914894	0.0851064	1205.6	457.447	0.611437	39	12.2648
3635850	TGCAGATATGTATGTATATTGTGTTTCACTTGCATATGACTGTTAGATTATAATAGAAAAGCCAACCGT		3635850|F|0		1	0.914894	0.0851064	966.463	324.128	1.98173	66	7.90557
3635850	TGCAGATATGTATGTATATTGTGTTTCACTTGCATATGACTGTTAGATTATAATAGAAAAGCCAACCGT		3635850|F|0	66:C>A	1	0.914894	0.0851064	966.463	642.335	1.98173	66	7.90557
3632484	TGCAGTAACACAGATTCTCTTATTATTTAGATGTGAAGTGTATCGATTTCAACTAGATGATATCATTTT		3632484|F|0		1	0.904255	0.0957447	1091.36	461.141	1.36664	44	10.7242
3632484	TGCAGTAACACAGATTCTCTTATTATTTAGATGTGAAGTGTATCGATTTCAACTAGATGATATCATTTT		3632484|F|0	44:G>C	1	0.904255	0.0957447	1091.36	630.214	1.36664	44	10.7242
3636840	TGCAGAGGTGGTTCCCGGCGACGTCGAGATGCAGTAGATGGACGTGGTTGGTTGAAGAAGGACTCAAGG		3636840|F|0		1	0.93617	0.0638298	947.742	604.396	0.568081	44	9.59359
3636840	TGCAGAGGTGGTTCCCGGCGACGTCGAGATGCAGTAGATGGACGTGGTTGGTTGAAGAAGGACTCAAGG		3636840|F|0	44:T>G	1	0.93617	0.0638298	947.742	343.346	0.568081	44	9.59359
3636738	TGCAGGAGAGATTGGACAACATATCAAGTAGTGCAATTGGCATCATCCTCTGGAAGGTTCTTACATTAG		3636738|F|0		1	0.925532	0.0744681	748.194	478.072	0.565024	41	7.71084
3636738	TGCAGGAGAGATTGGACAACATATCAAGTAGTGCAATTGGCATCATCCTCTGGAAGGTTCTTACATTAG		3636738|F|0	41:A>T	1	0.925532	0.0744681	748.194	270.122	0.565024	41	7.71084
3636489	TGCAGTTAGAATACATGAAGGACATGATCACTGCTGGTGAATTGATATGACACTCAGTCCACTTGATTA		3636489|F|0		1	0.946809	0.0531915	3599.71	1276.32	1.82039	39	35.4532
3636489	TGCAGTTAGAATACATGAAGGACATGATCACTGCTGGTGAATTGATATGACACTCAGTCCACTTGATTA		3636489|F|0	39:A>T	1	0.946809	0.0531915	3599.71	2323.4	1.82039	39	35.4532
4081358	TGCAGAAGATTCTTGCAAACTCTTCAGGATCACTATCGAAGTTGTTCAAATCCTGGAATTTACAGATCG	MtChr8	4081358|F|0		1	0.904255	0.0957447	3078	1798.06	0.711843	49	30.4756
4081358	TGCAGAAGATTCTTGCAAACTCTTCAGGATCACTATCGAAGTTGTTCAAATCCTGGAATTTACAGATCG	MtChr8	4081358|F|0	49:A>G	1	0.904255	0.0957447	3078	1279.94	0.711843	49	30.4756
3636741	TGCAGAGAAGAGAAAGTGCAGCAGAGAATCCAAATTTTTCTTACCACATATGATCAAGAAGAATGAACT		3636741|F|0		1	0.893617	0.106383	3029.67	1752.95	0.728325	25	30.2233
3636741	TGCAGAGAAGAGAAAGTGCAGCAGAGAATCCAAATTTTTCTTACCACATATGATCAAGAAGAATGAACT		3636741|F|0	25:G>T	1	0.893617	0.106383	3029.67	1276.72	0.728325	25	30.2233
3633098	TGCAGGGAAACAAACATCTGAACCTCATCTTACTTGAAATTCTATGTATAAACTTACAGATCGGAAGAG		3633098|F|0		1	0.914894	0.0851064	2006.54	854.237	1.3419	37	20.339
3633098	TGCAGGGAAACAAACATCTGAACCTCATCTTACTTGAAATTCTATGTATAAACTTACAGATCGGAAGAG		3633098|F|0	37:A>T	1	0.914894	0.0851064	2006.54	1146.3	1.3419	37	20.339
3635490	TGCAGGGTGAGTGAGATTGATGGGTGTACTTGGTCACTTTCTGACAGTGGTTTGTGATTACTTGTTTGT		3635490|F|0		1	0.893617	0.106383	1966.82	1144	0.718111	30	19.7242
3635490	TGCAGGGTGAGTGAGATTGATGGGTGTACTTGGTCACTTTCTGACAGTGGTTTGTGATTACTTGTTTGT		3635490|F|0	30:T>G	1	0.893617	0.106383	1966.82	821.521	0.718111	30	19.7242
3636570	TGCAGCATTGACGGAAGTTTGTTGAGAATGTGCGGGAGATGGTTGATTCCGGCGATTATCGGGATGGTT		3636570|F|0		1	0.925532	0.0744681	1619.93	1038.25	0.560246	7	17.0205
3636570	TGCAGCATTGACGGAAGTTTGTTGAGAATGTGCGGGAGATGGTTGATTCCGGCGATTATCGGGATGGTT		3636570|F|0	7:T>C	1	0.925532	0.0744681	1619.93	581.676	0.560246	7	17.0205
4080618	TGCAGGAGGAAGAAGCACTGATTGCTGCTCATAGGAAAGAAATTGAGGACACAATGGAGATTGTCCGTG	MtChr8	4080618|F|0		1	0.914894	0.0851064	1597.12	1134.89	0.407295	19	18.9148
4080618	TGCAGGAGGAAGAAGCACTGATTGCTGCTCATAGGAAAGAAATTGAGGACACAATGGAGATTGTCCGTG	MtChr8	4080618|F|0	19:G>A	1	0.914894	0.0851064	1597.12	462.235	0.407295	19	18.9148
3631839	TGCAGTGCAACTATATTGGTGCCTCGTGCAAATAGATGTCAATAAATTTGAAAATGAACTTCAGATGCA		3631839|F|0		1	0.914894	0.0851064	1035.59	624.362	0.658639	10	10.406
3631839	TGCAGTGCAACTATATTGGTGCCTCGTGCAAATAGATGTCAATAAATTTGAAAATGAACTTCAGATGCA		3631839|F|0	10:C>T	1	0.914894	0.0851064	1035.59	411.229	0.658639	10	10.406
3636191	TGCAGTGAGTTTGGGTTCAGTTAGCTCAAGTTCCAAAAGTTGGGATTCTACCACTTCAATTGGATAGGT		3636191|F|0		1	0.893617	0.106383	1074.27	333.649	1.54292	49	7.25325
3636191	TGCAGTGAGTTTGGGTTCAGTTAGCTCAAGTTCCAAAAGTTGGGATTCTACCACTTCAATTGGATAGGT		3636191|F|0	49:A>C	1	0.893617	0.106383	1074.27	514.795	1.54292	49	7.25325
3634533	TGCAGATACTGCAATAGTCTTTTATACTACACTTATGGATTTTGAGCAGGAATAGTAGAGATGTGATAA		3634533|F|0		1	0.925532	0.0744681	881.952	345.529	1.55247	35	8.63822
3634533	TGCAGATACTGCAATAGTCTTTTATACTACACTTATGGATTTTGAGCAGGAATAGTAGAGATGTGATAA		3634533|F|0	35:T>G	1	0.925532	0.0744681	881.952	536.424	1.55247	35	8.63822
3636876	TGCAGCTTCACGAATTTCATCACAAATTATCACATAACCTGCAAAAATTATTTACAGATCGGAAGAGCG		3636876|F|0		1	0.93617	0.0638298	681.53	415.641	0.639709	22	6.70388
3636876	TGCAGCTTCACGAATTTCATCACAAATTATCACATAACCTGCAAAAATTATTTACAGATCGGAAGAGCG		3636876|F|0	22:C>A	1	0.93617	0.0638298	681.53	265.889	0.639709	22	6.70388
3633948	TGCAGAAATGCATTATTGTCTGGGAGTTGCGCGTGGTGGGCTGGGAAGTTAGTTATAGTGCTGAATTCA		3633948|F|0		1	0.904255	0.0957447	593.574	215.679	1.75212	11	4.90178
3633948	TGCAGAAATGCATTATTGTCTGGGAGTTGCGCGTGGTGGGCTGGGAAGTTAGTTATAGTGCTGAATTCA		3633948|F|0	11:A>G	1	0.904255	0.0957447	593.574	377.895	1.75212	11	4.90178
3635317	TGCAGTCGTAGATTCCACATTTATTTTGTTTGTAAAGTTTAGTGCATGTTTGATTTGAGGTTTGAAAGT		3635317|F|0		1	0.914894	0.0851064	565.346	316.694	0.785147	46	5.27824
3635317	TGCAGTCGTAGATTCCACATTTATTTTGTTTGTAAAGTTTAGTGCATGTTTGATTTGAGGTTTGAAAGT		3635317|F|0	46:T>C	1	0.914894	0.0851064	565.346	248.652	0.785147	46	5.27824
4080711	TGCAGCACATGCAAAAGTGCCATGGGAGCTAAAGAAAAAGCACTACTCAGAATAAAGAGTAGGAGGCCT		4080711|F|0		1	0.904255	0.0957447	2205.7	2004.55	0.0960795	42	33.9755
4080711	TGCAGCACATGCAAAAGTGCCATGGGAGCTAAAGAAAAAGCACTACTCAGAATAAAGAGTAGGAGGCCT		4080711|F|0	42:C>T	1	0.904255	0.0957447	2205.7	192.596	0.0960795	42	33.9755
3635374	TGCAGAGCTTCACGCGGTTGCTGCTTTGGTTGGAGGAATTGCATCGCAAGAAGCGATCAAGGTTTGCAA		3635374|F|0		1	0.914894	0.0851064	406.511	146.357	1.77753	15	3.48469
3635374	TGCAGAGCTTCACGCGGTTGCTGCTTTGGTTGGAGGAATTGCATCGCAAGAAGCGATCAAGGTTTGCAA		3635374|F|0	15:G>A	1	0.914894	0.0851064	406.511	260.154	1.77753	15	3.48469
3636543	TGCAGGAAAGGGGCTTGCCTTTCCTGATCATTCTTGGATCCAGATTGAAGAATATCTCCAGTATCAGAC		3636543|F|0		1	0.925532	0.0744681	356.618	138.966	1.56622	60	3.47416
3636543	TGCAGGAAAGGGGCTTGCCTTTCCTGATCATTCTTGGATCCAGATTGAAGAATATCTCCAGTATCAGAC		3636543|F|0	60:G>T	1	0.925532	0.0744681	356.618	217.652	1.56622	60	3.47416
3632731	TGCAGGTTTAGCTGAAGAGGATGATGCAGAGCAGCTGAAAGCATCTGTTGATTTTCTTGTGGAGCTGTG		3632731|F|0		1	0.946809	0.0531915	326.677	131.735	1.47981	25	3.65929
3632731	TGCAGGTTTAGCTGAAGAGGATGATGCAGAGCAGCTGAAAGCATCTGTTGATTTTCTTGTGGAGCTGTG		3632731|F|0	25:G>A	1	0.946809	0.0531915	326.677	194.943	1.47981	25	3.65929
3636499	TGCAGAAACTTTATTATTCAAGTATATTAGACAGTTGAGTGAATTATTGTGATTATGAGAATTTACTTC		3636499|F|0		1	0.904255	0.0957447	260.595	111.345	1.34043	23	2.53057
3636499	TGCAGAAACTTTATTATTCAAGTATATTAGACAGTTGAGTGAATTATTGTGATTATGAGAATTTACTTC		3636499|F|0	23:A>G	1	0.904255	0.0957447	260.595	149.25	1.34043	23	2.53057
3636351	TGCAGTCTCTAGGATGGAGACGAACATCGTAGTAAATAGGCTACAAAAGTGTCTTACAGATCGGAAGAG		3636351|F|0		1	0.861702	0.138298	5155.51	2528.82	1.02431	19	47.7135
3636351	TGCAGTCTCTAGGATGGAGACGAACATCGTAGTAAATAGGCTACAAAAGTGTCTTACAGATCGGAAGAG		3636351|F|0	19:A>G	1	0.861702	0.138298	5155.51	2590.3	1.02431	19	47.7135
3634736	TGCAGCAAGGGGCTCTAGTCGACGGATGGCTTTCCTAGCTTGATCATTTACAGATCGGAAGAGCGGTTC		3634736|F|0		1	0.904255	0.0957447	4490.47	2530.33	0.764615	19	43.6263
3634736	TGCAGCAAGGGGCTCTAGTCGACGGATGGCTTTCCTAGCTTGATCATTTACAGATCGGAAGAGCGGTTC		3634736|F|0	19:C>T	1	0.904255	0.0957447	4490.47	1934.72	0.764615	19	43.6263
3632824	TGCAGTACCAAAAGCAGTTACTCGTTTGCCAGGTGAGATTATATTTGCAAATCTTCCTTTACAGATCGG		3632824|F|0		1	0.904255	0.0957447	2907.53	1180.83	1.45595	22	26.2406
3632824	TGCAGTACCAAAAGCAGTTACTCGTTTGCCAGGTGAGATTATATTTGCAAATCTTCCTTTACAGATCGG		3632824|F|0	22:C>T	1	0.904255	0.0957447	2907.53	1719.23	1.45595	22	26.2406
3635486	TGCAGAAGCACATAAATTCATATGCTGATATATCGGTATCGTGTCTACCAGTGGATGGCAGGTATTCTA		3635486|F|0		1	0.893617	0.106383	2433.62	1009.91	1.40975	21	21.4874
3635486	TGCAGAAGCACATAAATTCATATGCTGATATATCGGTATCGTGTCTACCAGTGGATGGCAGGTATTCTA		3635486|F|0	21:A>C	1	0.893617	0.106383	2433.62	1423.71	1.40975	21	21.4874
3631665	TGCAGGTTTATGCCTCAATATCTCAATATTAGATAGCTGAAACCTACATAAACTTTACTTTACAGATCG		3631665|F|0		1	0.914894	0.0851064	2581.92	1533.35	0.677669	17	25.9889
3631665	TGCAGGTTTATGCCTCAATATCTCAATATTAGATAGCTGAAACCTACATAAACTTTACTTTACAGATCG		3631665|F|0	17:A>T	1	0.914894	0.0851064	2581.92	1039.1	0.677669	17	25.9889
3631480	TGCAGGACACGATTCATCCCATCTCATTTTCAAAATTAGTTCTACCATGTCTATAAATTACAGATCGGA		3631480|F|0		1	0.893617	0.106383	2654.68	1277.6	1.07747	45	27.1829
3631480	TGCAGGACACGATTCATCCCATCTCATTTTCAAAATTAGTTCTACCATGTCTATAAATTACAGATCGGA		3631480|F|0	45:C>T	1	0.893617	0.106383	2654.68	1376.57	1.07747	45	27.1829
3637633	TGCAGAAGCAGATGTGGAACAGACACGTACGTAGTGATTTAGTATCTTATCCTTGAGAAAACAACCATG		3637633|F|0		1	0.904255	0.0957447	1275.17	685.657	0.859784	64	11.8217
3637633	TGCAGAAGCAGATGTGGAACAGACACGTACGTAGTGATTTAGTATCTTATCCTTGAGAAAACAACCATG		3637633|F|0	64:C>T	1	0.904255	0.0957447	1275.17	589.517	0.859784	64	11.8217
3636600	TGCAGCATCTTCCAGGGTTTCTTCTTTTCGTAAAGACACCAATGATGAATCTGTGCAGCACGAGGTCAT		3636600|F|0		1	0.946809	0.0531915	1279.14	794.623	0.609749	54	12.8165
3636600	TGCAGCATCTTCCAGGGTTTCTTCTTTTCGTAAAGACACCAATGATGAATCTGTGCAGCACGAGGTCAT		3636600|F|0	54:G>A	1	0.946809	0.0531915	1279.14	484.52	0.609749	54	12.8165
4080060	TGCAGCATTTAGAAACGGAAAAATGTTGACATGACACCATATATGGACGTATTGGCAAAAATTTGTGTT		4080060|F|0		1	0.904255	0.0957447	1222.91	751.171	0.628002	64	12.9512
4080060	TGCAGCATTTAGAAACGGAAAAATGTTGACATGACACCATATATGGACGTATTGGCAAAAATTTGTGTT		4080060|F|0	64:G>A	1	0.904255	0.0957447	1222.91	471.737	0.628002	64	12.9512
3632317	TGCAGTTTCAAAGACTAACATGTTGATTCCCTAACTAACATGGAATTTCGATTTACATTTCATTGGTCA		3632317|F|0		1	0.946809	0.0531915	994.447	397.062	1.50452	49	10.7314
3632317	TGCAGTTTCAAAGACTAACATGTTGATTCCCTAACTAACATGGAATTTCGATTTACATTTCATTGGTCA		3632317|F|0	49:G>T	1	0.946809	0.0531915	994.447	597.386	1.50452	49	10.7314
3636734	TGCAGTGGCACGAGTTTTATGAATTTTGTAGGATCTTACTATCCATTGTACAATAGTTTGATATATGAT		3636734|F|0		1	0.93617	0.0638298	902.295	347.367	1.59753	7	8.90685
3636734	TGCAGTGGCACGAGTTTTATGAATTTTGTAGGATCTTACTATCCATTGTACAATAGTTTGATATATGAT		3636734|F|0	7:G>C	1	0.93617	0.0638298	902.295	554.928	1.59753	7	8.90685
3632779	TGCAGGCTCAAAGTATGTTTTTATCATTTTGGAGACTAGAAGCCCTTGAATTGGTAGCATTGCACCAGT		3632779|F|0		1	0.93617	0.0638298	807.121	293.056	1.75416	62	7.51425
3632779	TGCAGGCTCAAAGTATGTTTTTATCATTTTGGAGACTAGAAGCCCTTGAATTGGTAGCATTGCACCAGT		3632779|F|0	62:C>T	1	0.93617	0.0638298	807.121	514.066	1.75416	62	7.51425
4087944	TGCAGTCCTCGGCAGCCATTGTTCCAGTAGAGAATGCACCATGAACAGACCCTGTATGTAATACACTTG		4087944|F|0		1	0.925532	0.0744681	744.945	454.847	0.637793	60	7.58078
4087944	TGCAGTCCTCGGCAGCCATTGTTCCAGTAGAGAATGCACCATGAACAGACCCTGTATGTAATACACTTG		4087944|F|0	60:A>G	1	0.925532	0.0744681	744.945	290.098	0.637793	60	7.58078
3633537	TGCAGCAAGGGCTTCTTTCGCTTTTTTCTCCTACATTGACCACAAAATAATCAAATGGAAACTAATATA		3633537|F|0		1	0.93617	0.0638298	627.888	201.652	2.11373	67	5.17056
3633537	TGCAGCAAGGGCTTCTTTCGCTTTTTTCTCCTACATTGACCACAAAATAATCAAATGGAAACTAATATA		3633537|F|0	67:T>C	1	0.93617	0.0638298	627.888	426.237	2.11373	67	5.17056
3631765	TGCAGAAGTTATAAAACACCATAACCCTTTTCTTGAACTTTTACCTCCATCTTCAACATGATTTTTCTC		3631765|F|0		1	0.914894	0.0851064	599.008	260.503	1.29943	48	6.0582
3631765	TGCAGAAGTTATAAAACACCATAACCCTTTTCTTGAACTTTTACCTCCATCTTCAACATGATTTTTCTC		3631765|F|0	48:A>T	1	0.914894	0.0851064	599.008	338.506	1.29943	48	6.0582
3636969	TGCAGCATCAAAAGTTGAGGATGGCGTCAATTTTTACCAAACCGTGATTCCTAATGTGGCTAAGCTTTT	MtChr4	3636969|F|0		1	0.93617	0.0638298	463.439	280.07	0.654724	36	4.59131
3636969	TGCAGCATCAAAAGTTGAGGATGGCGTCAATTTTTACCAAACCGTGATTCCTAATGTGGCTAAGCTTTT	MtChr4	3636969|F|0	36:C>T	1	0.93617	0.0638298	463.439	183.369	0.654724	36	4.59131
3632996	TGCAGAATCTCTGTTGTCCTATTGCTTTCAGAAGGAAAAAAATCCGACATATAAAACCACCATCGAGGC		3632996|F|0		1	0.978723	0.0212766	571.453	453.842	0.259145	41	6.98219
3632996	TGCAGAATCTCTGTTGTCCTATTGCTTTCAGAAGGAAAAAAATCCGACATATAAAACCACCATCGAGGC		3632996|F|0	41:A>G	1	0.978723	0.0212766	571.453	117.611	0.259145	41	6.98219
3632385	TGCAGTTGGAGAAACTGGCAGATCTAGTGGATGATAATCAAGAGTGGAATCTCAGTCTTCTAAATAGCT		3632385|F|0		1	0.904255	0.0957447	593.245	380.337	0.559785	11	8.45194
3632385	TGCAGTTGGAGAAACTGGCAGATCTAGTGGATGATAATCAAGAGTGGAATCTCAGTCTTCTAAATAGCT		3632385|F|0	11:A>G	1	0.904255	0.0957447	593.245	212.907	0.559785	11	8.45194
3630500	TGCAGGTAAATGTTGAGAAGGCTTCCATAATTTGCTGTCAGAATGAACTTGCTACGATAGGAGGTTGTG		3630500|F|0		1	0.925532	0.0744681	201.961	71.1192	1.83976	54	1.73461
3630500	TGCAGGTAAATGTTGAGAAGGCTTCCATAATTTGCTGTCAGAATGAACTTGCTACGATAGGAGGTTGTG		3630500|F|0	54:C>T	1	0.925532	0.0744681	201.961	130.842	1.83976	54	1.73461
3632664	TGCAGTTATGAACTCGCCAGCCAAGGCACTCTTTTGGATTCAAAATCCATTGGTTTACAGATCGGAAGA		3632664|F|0		1	0.904255	0.0957447	4632.24	2479.44	0.838233	52	43.4989
3632664	TGCAGTTATGAACTCGCCAGCCAAGGCACTCTTTTGGATTCAAAATCCATTGGTTTACAGATCGGAAGA		3632664|F|0	52:G>C	1	0.904255	0.0957447	4632.24	2078.35	0.838233	52	43.4989
4079751	TGCAGTTGCAGTGAGACTGCATTGGCCACCTATGACGCACTGACACAGGAAACACAATACCGACACTGA		4079751|F|0		1	0.882979	0.117021	3229.29	1493.21	1.15976	66	29.8642
4079751	TGCAGTTGCAGTGAGACTGCATTGGCCACCTATGACGCACTGACACAGGAAACACAATACCGACACTGA		4079751|F|0	66:T>C	1	0.882979	0.117021	3229.29	1731.76	1.15976	66	29.8642
3636851	TGCAGGAGAGAGAAGGGGTCTTTCATTCACTATTTACAGATCGGAAGAGCGGTTCAGCAGGAATGCCGA		3636851|F|0		1	0.93617	0.0638298	2223.27	885.156	1.50498	19	22.1289
[truncated: 8,072 more rows]
