# Supplementary material for: QTL Mapping of Genome Regions Controlling Manganese Uptake in Lentil Seed
Source: G3 (Bethesda). 2018 Mar 27;8(5):1409–16. doi: 10.1534/g3.118.200259 (PMC5940135; doi:10.1534/g3.118.200259)
Supplement: Supplementary file 2 [file 1409FileS2.xlsx]

## Sheet: Mn
Name	Mean Mn(mg/kg)
ILL7502	15.3656
REDBERRY	20.9928
LR8-1	12.7917
LR8-2	12.8139
LR8-5	11.5528
LR8-6	9.91389
LR8-7	11.0889
LR8-10	15.6
LR8-12	9.43611
LR8-13	15.95
LR8-14	9.45278
LR8-15	10.3944
LR8-16	13.4472
LR8-17	12.7389
LR8-18	11.2583
LR8-19	12.3611
LR8-20	11.7417
LR8-21	11.9
LR8-22	12.6
LR8-23	12.9694
LR8-24	11.7222
LR8-26	14.0472
LR8-28	11.4556
LR8-29	11.9361
LR8-30	12.975
LR8-31	14.2
LR8-32	14.0639
LR8-33	13.2889
LR8-34	12.9667
LR8-35	15.3556
LR8-37	14.375
LR8-38	15.9417
LR8-41	18.0222
LR8-42	17.0306
LR8-43	13.3167
LR8-44	15.5833
LR8-45	14.9583
LR8-46	19.6889
LR8-47	17.1083
LR8-48	13.7472
LR8-49	17.8444
LR8-50	16.1222
LR8-51	17.1139
LR8-53	16.825
LR8-54	16.475
LR8-55	18.3667
LR8-57	19.9539
LR8-58	20.2278
LR8-59	15.3972
LR8-61	20.3167
LR8-62	17.6389
LR8-63	17.775
LR8-64	19.5528
LR8-67	16.7022
LR8-68	19.4167
LR8-69	20.6167
LR8-73	22.0889
LR8-83	15.8083
LR8-84	17.8833
LR8-85	18.1806
LR8-86	19.0472
LR8-88	18.9722
LR8-89	19.2083
LR8-90	19.2333
LR8-91	21.6833
LR8-92	22.8278
LR8-93	22.2583
LR8-94	21.5972
LR8-95	18.6472
LR8-97	17.1917
LR8-98	17.3406
LR8-99	17.3694
LR8-100	16.7667
LR8-101	16.0361
LR8-102	17.6311
LR8-106	16.4722
LR8-107	15.325
LR8-108	22.9056
LR8-109	17.65
LR8-110	19.1944
LR8-111	20.3194
LR8-113	26.0667
LR8-169	21.4528
LR8-170	22.4
LR8-171	22.6167
LR8-175	22.6556
LR8-176	20.9889
LR8-178	21.1444
LR8-179	24.675
LR8-180	19.8722
LR8-181	22.7694
LR8-183	19.0833
LR8-184	24.6639
LR8-185	21.4761
LR8-186	20.5611
LR8-187	22.9528
LR8-188	20.2136
LR8-189	21.8517
LR8-190	22.9128
LR8-191	25.4906
LR8-192	23.5933
LR8-193	21.8944
LR8-194	21.9139
LR8-196	23.5917
LR8-197	25.0556
LR8-200	22.7194
